# Supplementary material for: FOXM1 regulates platelet-induced anoikis resistance in pancreatic cancer cells
Source: Cell Commun Signal. 2026 Jan 14;24:53. doi: 10.1186/s12964-025-02644-8 (PMC12849465; doi:10.1186/s12964-025-02644-8)
Supplement: Supplementary file 2 — Supplementary Material 2 [file 12964_2025_2644_MOESM2_ESM.xlsx]

## Sheet: Overview
Overview of tables
Supplementary table 1
Differentially expressed genes in BxPC-3 cells under attached versus low-attachment condition for 48h
Supplementary table 2
Differentially expressed genes in SU.86.86 cells under attached versus low-attachment condition for 48h
Supplementary table 3
GO Panther Pathway analysis of commonly deregulated genes between BxPC-3 and Su.86.86 cells
Supplementary table 4
Differentially expressed genes in BxPC-3 cells under low-attachment conditions for 48h with / without platelet co-incubation
Supplementary table 5
Differentially expressed genes in SU.86.86 cells under low-attachment conditions for 48h with / without platelet co-incubation

## Sheet: Suppl. table 1
Ensembl ID	gene	logFC	FDR
ENSG00000163736	PPBP	8.86901	7.06493e-07
ENSG00000143556	S100A7	8.08333	3.53876e-06
ENSG00000125999	BPIFB1	7.3567	3.86897e-07
ENSG00000215878	MARCKSL1P2	7.19421	0.00010685
ENSG00000204544	MUC21	7.03734	2.86392e-06
ENSG00000259904	ACTG1P15	7.03153	0.00745958
ENSG00000183908	LRRC55	6.97002	1.6509e-05
ENSG00000189001	SBSN	6.92485	1.37344e-07
ENSG00000146678	IGFBP1	6.79316	0.00560418
ENSG00000127954	STEAP4	6.77128	1.14212e-12
ENSG00000221083	SNORA77	6.75862	0.00305588
ENSG00000165215	CLDN3	6.75483	3.37529e-10
ENSG00000135744	AGT	6.72887	0.000816775
ENSG00000254988	AP002498.1	6.50234	0.00102385
ENSG00000109846	CRYAB	6.48222	0.000761806
ENSG00000060566	CREB3L3	6.43516	0.0469276
ENSG00000187955	COL14A1	6.41524	0.000113783
ENSG00000198643	FAM3D	6.34598	7.47768e-07
ENSG00000232164	LINC01873	6.28221	0.00757117
ENSG00000277748	AC006262.4	6.24502	0.000162718
ENSG00000171476	HOPX	6.24365	3.30103e-13
ENSG00000148357	HMCN2	6.23656	3.01746e-08
ENSG00000278250	Metazoa_SRP.98	6.20249	0.00123294
ENSG00000130508	PXDN	6.15309	0.00123923
ENSG00000158022	TRIM63	6.12734	0.000679709
ENSG00000204542	C6orf15	6.11495	0.0127133
ENSG00000218351	RPS3AP23	6.10531	0.0377806
ENSG00000101448	EPPIN	6.06845	0.0132132
ENSG00000259342	AC025580.1	6.06016	0.00535189
ENSG00000215853	RPTN	6.04411	0.00019734
ENSG00000138207	RBP4	6.0352	0.000121462
ENSG00000274591	AC025031.3	5.97325	0.00408348
ENSG00000249884	RNF103.CHMP3	5.94751	0.00669769
ENSG00000225217	HSPA7	5.94742	0.0459383
ENSG00000279693	AC099521.3	5.94475	0.00360923
ENSG00000168703	WFDC12	5.93346	0.0179925
ENSG00000235865	GSN.AS1	5.92621	0.00562117
ENSG00000183018	SPNS2	5.91329	8.73806e-21
ENSG00000111452	ADGRD1	5.91177	0.00729625
ENSG00000159212	CLIC6	5.89011	1.93684e-06
ENSG00000253475	AC103769.1	5.86656	0.00014766
ENSG00000198183	BPIFA1	5.84605	1.13598e-05
ENSG00000069122	ADGRF5	5.83814	2.73e-12
ENSG00000184809	B3GALT5.AS1	5.80644	0.000143802
ENSG00000112782	CLIC5	5.80175	9.78645e-10
ENSG00000259512	HNRNPA1P5	5.76107	0.16419
ENSG00000007306	CEACAM7	5.70961	1.38324e-17
ENSG00000126262	FFAR2	5.68886	1.0059e-05
ENSG00000160862	AZGP1	5.67296	8.56984e-07
ENSG00000241794	SPRR2A	5.66806	4.38654e-10
ENSG00000093134	VNN3	5.64139	0.000348163
ENSG00000204323	SMIM5	5.63467	2.8074e-14
ENSG00000227560	RPS15AP30	5.61965	0.167132
ENSG00000189325	C6orf222	5.61402	0.000547317
ENSG00000258355	AC079174.1	5.59837	0.0251751
ENSG00000270072	AC090559.2	5.58877	0.0393391
ENSG00000166736	HTR3A	5.58813	0.0457765
ENSG00000258893	SETP2	5.55655	0.102318
ENSG00000173702	MUC13	5.54845	3.99921e-14
ENSG00000233041	PHGR1	5.53728	1.03501e-05
ENSG00000203783	PRR9	5.53156	0.0981983
ENSG00000269745	AC006262.3	5.5206	0.020417
ENSG00000033122	LRRC7	5.51387	0.0438652
ENSG00000095713	CRTAC1	5.5132	0.0619064
ENSG00000203785	SPRR2E	5.49959	6.0585e-07
ENSG00000228918	LINC01344	5.49402	0.142047
ENSG00000265460	AC015910.1	5.49287	0.0364807
ENSG00000234693	AL353653.1	5.42822	9.89774e-06
ENSG00000224721	AC007182.1	5.42699	0.0241922
ENSG00000198223	CSF2RA	5.42003	7.32683e-07
ENSG00000279589	AC079416.2	5.41863	0.0601087
ENSG00000118322	ATP10B	5.41087	6.10894e-07
ENSG00000234262	AL356867.1	5.40778	0.0230806
ENSG00000228010	AC073343.2	5.40124	0.0710594
ENSG00000164946	FREM1	5.39612	0.341724
ENSG00000225986	UBXN10.AS1	5.38544	0.0616296
ENSG00000250548	AL355916.1	5.37218	0.017164
ENSG00000159763	PIP	5.36108	0.0289715
ENSG00000229028	KRT223P	5.34998	0.0358394
ENSG00000135898	GPR55	5.33536	0.111756
ENSG00000158786	PLA2G2F	5.3352	6.54906e-16
ENSG00000184113	CLDN5	5.32476	0.0348855
ENSG00000188385	JAKMIP3	5.32023	0.0775837
ENSG00000198574	SH2D1B	5.31301	0.00326929
ENSG00000220378	KRT8P42	5.28802	0.243912
ENSG00000211766	TRBJ2.2P	5.27892	0.070928
ENSG00000214797	AP002358.1	5.264	0.033841
ENSG00000143412	ANXA9	5.26208	8.9147e-25
ENSG00000245466	AL357153.1	5.2478	0.229273
ENSG00000185873	TMPRSS11B	5.24516	0.161286
ENSG00000204121	ECEL1P1	5.23058	0.0615555
ENSG00000166920	C15orf48	5.21677	3.29356e-19
ENSG00000261040	WFDC21P	5.19832	2.06338e-12
ENSG00000232915	AC097721.1	5.19719	0.263676
ENSG00000224155	AC073136.2	5.18432	0.103944
ENSG00000158055	GRHL3	5.18074	1.14212e-12
ENSG00000214814	FER1L6	5.17591	2.68168e-08
ENSG00000202222	Y_RNA.17	5.17471	0.268766
ENSG00000170848	PSG6	5.14182	0.165316
ENSG00000094755	GABRP	5.13703	1.01942e-05
ENSG00000204983	PRSS1	5.12311	1.16249e-11
ENSG00000162931	TRIM17	5.11745	0.12496
ENSG00000219433	BTBD10P2	5.11417	0.0490445
ENSG00000132554	RGS22	5.10904	0.258549
ENSG00000174059	CD34	5.10436	0.0558137
ENSG00000279917	AC079331.2	5.10359	0.165316
ENSG00000272489	AL132656.3	5.10055	0.129352
ENSG00000243455	RPS18P13	5.09681	0.104787
ENSG00000262188	LINC01978	5.09462	0.0753047
ENSG00000163216	SPRR2D	5.0905	6.39013e-06
ENSG00000170165	CR848007.1	5.08516	0.257387
ENSG00000080293	SCTR	5.08156	0.20114
ENSG00000244641	AP000926.3	5.07761	0.0680095
ENSG00000173432	SAA1	5.07354	1.38324e-17
ENSG00000264448	AC084346.2	5.07293	0.308983
ENSG00000196482	ESRRG	5.06685	0.0551797
ENSG00000204021	LIPK	5.06355	7.86931e-05
ENSG00000237254	TRBV30	5.04407	0.0602275
ENSG00000171094	ALK	5.03503	0.0899454
ENSG00000272506	AL357078.3	5.01273	0.401151
ENSG00000184408	KCND2	4.97821	0.215118
ENSG00000261481	AC022167.4	4.96625	0.130584
ENSG00000265369	PCAT18	4.96037	0.0923035
ENSG00000283247	AC096582.3	4.95775	0.113964
ENSG00000259418	AC091117.2	4.95722	0.111511
ENSG00000137707	BTG4	4.94116	0.0112866
ENSG00000280269	AP000577.1	4.92365	0.379937
ENSG00000101204	CHRNA4	4.91499	0.553128
ENSG00000188958	UTS2B	4.91494	0.113265
ENSG00000113430	IRX4	4.91186	0.508333
ENSG00000248771	LINC01207	4.90152	0.108526
ENSG00000142149	HUNK	4.90018	0.116707
ENSG00000162383	SLC1A7	4.89918	0.0779353
ENSG00000215386	MIR99AHG	4.8961	0.155295
ENSG00000256658	AC008115.1	4.89579	0.218541
ENSG00000229807	XIST	4.89126	0.236481
ENSG00000134339	SAA2	4.88868	1.38034e-10
ENSG00000183067	IGSF5	4.8865	0.113507
ENSG00000090661	CERS4	4.88571	0.285405
ENSG00000174992	ZG16	4.88223	3.34098e-07
ENSG00000069431	ABCC9	4.87034	0.207568
ENSG00000176624	MEX3C	4.86722	0.394344
ENSG00000229946	B3GNT2P1	4.86181	0.636988
ENSG00000139220	PPFIA2	4.85888	0.304275
ENSG00000236699	ARHGEF38	4.8582	0.285533
ENSG00000230387	AL118508.1	4.85506	0.181978
ENSG00000170608	FOXA3	4.84684	6.75543e-06
ENSG00000170367	CST5	4.84616	2.10889e-05
ENSG00000170624	SGCD	4.83055	0.498518
ENSG00000169067	ACTBL2	4.82903	4.13017e-13
ENSG00000107562	CXCL12	4.82825	0.272532
ENSG00000278995	Z69720.2	4.81142	0.41667
ENSG00000106538	RARRES2	4.80348	1.47192e-11
ENSG00000198758	EPS8L3	4.8021	7.56867e-08
ENSG00000180251	SLC9A4	4.80179	7.66277e-07
ENSG00000272610	MAGI1.IT1	4.79246	0.44621
ENSG00000146122	DAAM2	4.78981	0.305501
ENSG00000228719	AL022313.2	4.78672	0.596521
ENSG00000258580	AL136298.1	4.78256	0.245212
ENSG00000234520	HRAT17	4.78103	0.749298
ENSG00000226203	LINC01733	4.77879	0.715908
ENSG00000162896	PIGR	4.77527	5.7809e-11
ENSG00000175538	KCNE3	4.76686	1.29464e-05
ENSG00000259782	AC008915.1	4.76391	0.314622
ENSG00000163792	TCF23	4.76389	0.307359
ENSG00000091656	ZFHX4	4.76343	0.182596
ENSG00000145428	RNF175	4.76338	0.165839
ENSG00000244094	SPRR2F	4.7626	2.21668e-05
ENSG00000147889	CDKN2A	4.76199	0.306955
ENSG00000229780	UBE2Q1.AS1	4.76074	0.515243
ENSG00000198785	GRIN3A	4.75473	0.643919
ENSG00000203857	HSD3B1	4.74961	0.456219
ENSG00000187773	FAM69C	4.74771	0.16796
ENSG00000206965	RNU6.5P	4.73483	0.357795
ENSG00000142449	FBN3	4.73389	0.440772
ENSG00000279502	AC016542.2	4.72585	0.481282
ENSG00000243175	RPSAP36	4.72231	0.239149
ENSG00000225938	AL109741.1	4.71852	0.227631
ENSG00000109684	CLNK	4.70857	0.000131652
ENSG00000206659	Y_RNA.49	4.70507	0.224105
ENSG00000213876	AC120057.1	4.70339	0.228044
ENSG00000216904	SOCS5P5	4.69573	0.545066
ENSG00000115738	ID2	4.69375	3.24298e-08
ENSG00000217646	HIST1H2BPS2	4.69177	0.373604
ENSG00000201210	RNA5SP139	4.68844	0.444488
ENSG00000231485	AL357078.1	4.68395	0.36862
ENSG00000248909	HMGB1P21	4.68303	0.385271
ENSG00000090382	LYZ	4.68217	1.7609e-05
ENSG00000198771	RCSD1	4.67922	0.331069
ENSG00000015592	STMN4	4.66963	0.510857
ENSG00000256968	SNRPEP2	4.66174	0.174379
ENSG00000218107	AL136131.1	4.66054	0.471465
ENSG00000201136	RNU6.353P	4.65824	0.444034
ENSG00000066405	CLDN18	4.6576	2.75298e-07
ENSG00000267113	AF038458.1	4.65747	0.220972
ENSG00000143546	S100A8	4.65713	6.75214e-08
ENSG00000123407	HOXC12	4.648	1
ENSG00000226252	AL135960.1	4.64611	1
ENSG00000261675	AL022313.4	4.64173	1
ENSG00000061337	LZTS1	4.63509	0.499252
ENSG00000267166	AC007993.1	4.63146	0.937779
ENSG00000226566	AL390962.1	4.63069	0.926633
ENSG00000266801	AC009137.2	4.6272	0.50165
ENSG00000125675	GRIA3	4.62179	0.820408
ENSG00000005108	THSD7A	4.61865	1.95744e-09
ENSG00000157542	KCNJ6	4.61507	0.750109
ENSG00000248925	AC021087.1	4.61359	0.266638
ENSG00000088386	SLC15A1	4.61049	1.7757e-09
ENSG00000234737	KRT18P15	4.60241	0.527854
ENSG00000198488	B3GNT6	4.60139	0.013712
ENSG00000266826	AC011195.2	4.59803	0.365598
ENSG00000263429	LINC00675	4.59733	0.551946
ENSG00000182902	SLC25A18	4.59592	0.582913
ENSG00000200253	RNU6.529P	4.59474	0.263769
ENSG00000185291	IL3RA	4.59402	0.0493439
ENSG00000224807	DUX4L9	4.59171	0.228556
ENSG00000261595	AL603832.2	4.5904	0.209712
ENSG00000255002	LINC02324	4.58758	0.182548
ENSG00000230751	AC007036.2	4.58548	0.0138586
ENSG00000212385	RNU6.817P	4.57605	0.167589
ENSG00000134193	REG4	4.57603	0.177432
ENSG00000168539	CHRM1	4.5749	0.344837
ENSG00000251410	AC007106.1	4.57468	0.363834
ENSG00000266006	MIR4488	4.56929	0.550826
ENSG00000178217	SH2D4B	4.56924	0.553555
ENSG00000244036	AC073320.1	4.56502	0.178173
ENSG00000215148	PRSS41	4.56096	1.35142e-06
ENSG00000169035	KLK7	4.55703	0.00168787
ENSG00000189051	RNF222	4.55621	0.00379378
ENSG00000231672	DIRC3	4.55455	0.317367
ENSG00000227619	AL391056.1	4.55291	4.14141e-06
ENSG00000238283	TBC1D3P1	4.55018	0.38812
ENSG00000271818	RN7SKP4	4.54944	0.480709
ENSG00000279977	AC008764.10	4.54845	0.207447
ENSG00000188921	HACD4	4.54131	0.856208
ENSG00000220771	BOLA2P3	4.53997	0.68693
ENSG00000069206	ADAM7	4.53851	0.895713
ENSG00000152591	DSPP	4.53383	0.964551
ENSG00000232803	SLCO4A1.AS1	4.531	0.0184266
ENSG00000264017	RN7SL336P	4.53062	0.599249
ENSG00000204851	PNMA8B	4.5302	0.595422
ENSG00000006116	CACNG3	4.52461	0.437278
ENSG00000261268	AC112236.1	4.52193	0.352712
ENSG00000258013	RPL3P13	4.52124	0.505677
ENSG00000156413	FUT6	4.51734	3.74079e-05
ENSG00000219487	AL603766.1	4.51611	0.362295
ENSG00000263278	AC233701.1	4.51308	0.770345
ENSG00000198610	AKR1C4	4.51239	0.635191
ENSG00000064787	BCAS1	4.51131	1.34501e-18
ENSG00000231170	AC002451.1	4.50838	0.039188
ENSG00000128594	LRRC4	4.50339	0.00734769
ENSG00000101441	CST4	4.50189	1.7085e-12
ENSG00000148346	LCN2	4.49721	9.12602e-12
ENSG00000256103	ATP5J2P5	4.49419	0.632127
ENSG00000257660	AC117498.2	4.49163	0.562038
ENSG00000170390	DCLK2	4.48798	0.555821
ENSG00000252126	RNU6.313P	4.4832	0.659104
ENSG00000229981	LINC01435	4.48159	0.678455
ENSG00000186526	CYP4F8	4.47906	0.709971
ENSG00000163221	S100A12	4.472	0.00160175
ENSG00000204616	TRIM31	4.47173	0.000455773
ENSG00000236078	LINC01447	4.47045	0.781125
ENSG00000108576	SLC6A4	4.4703	0.537246
ENSG00000117152	RGS4	4.46757	9.78645e-10
ENSG00000050555	LAMC3	4.46705	0.729438
ENSG00000261599	HERC2P8	4.46545	0.470648
ENSG00000268758	ADGRE4P	4.46432	0.695135
ENSG00000196805	SPRR2B	4.46392	0.00392424
ENSG00000280037	AC092653.2	4.46384	0.690204
ENSG00000226943	ALG1L5P	4.46175	0.45158
ENSG00000213729	AC098828.1	4.45848	0.629634
ENSG00000183668	PSG9	4.45747	0.659104
ENSG00000178795	GDPD4	4.4571	0.662914
ENSG00000223598	AL138733.1	4.45534	0.632127
ENSG00000242953	AC139453.2	4.45361	0.476559
ENSG00000141750	STAC2	4.45309	0.705741
ENSG00000256612	CYP2B7P	4.45268	4.96199e-07
ENSG00000275896	PRSS2	4.45251	2.06338e-12
ENSG00000244020	MT1HL1	4.45081	0.6153
ENSG00000162592	CCDC27	4.45069	0.735724
ENSG00000263979	MIR4672	4.44976	0.748714
ENSG00000201104	RNU6.11P	4.44737	0.543629
ENSG00000279791	AC018892.3	4.44702	0.520951
ENSG00000267725	AC008521.2	4.44683	0.563049
ENSG00000115353	TACR1	4.44488	0.825367
ENSG00000251144	AC113346.1	4.44364	0.527144
ENSG00000262370	AC108134.3	4.44012	0.48239
ENSG00000262497	FAM187B2P	4.43324	0.927095
ENSG00000149021	SCGB1A1	4.43313	8.37491e-18
ENSG00000229401	MIR5689HG	4.43244	0.599877
ENSG00000243543	WFDC6	4.42556	0.386815
ENSG00000249856	AC116337.3	4.42066	0.694535
ENSG00000253831	ETV3L	4.4202	0.514786
ENSG00000163554	SPTA1	4.4167	0.510784
ENSG00000186912	P2RY4	4.41498	0.73816
ENSG00000188687	SLC4A5	4.41161	0.469595
ENSG00000200164	Y_RNA.639	4.41108	0.480778
ENSG00000086717	PPEF1	4.40691	0.41289
ENSG00000145244	CORIN	4.40308	0.379889
ENSG00000276581	SPATA31A5	4.40018	0.358534
ENSG00000157060	SHCBP1L	4.39996	0.809738
ENSG00000231548	OR55B1P	4.39654	1
ENSG00000260600	AC092125.1	4.39219	0.570558
ENSG00000260494	AC002310.3	4.39195	0.564726
ENSG00000230018	AL133482.1	4.38987	1
ENSG00000235274	Z75741.2	4.38954	1
ENSG00000175894	TSPEAR	4.38854	0.674953
ENSG00000123838	C4BPA	4.38847	0.533851
ENSG00000244067	GSTA2	4.38781	0.620126
ENSG00000252101	RNU6.758P	4.38751	0.283839
ENSG00000225564	LINC01492	4.3863	0.530211
ENSG00000241782	AP002812.1	4.38581	0.275915
ENSG00000167613	LAIR1	4.38555	0.497499
ENSG00000110079	MS4A4A	4.38482	0.773211
ENSG00000267122	AC004490.1	4.3848	0.789471
ENSG00000258616	LINC02303	4.38473	0.851144
ENSG00000112486	CCR6	4.3838	1
ENSG00000075340	ADD2	4.38312	0.40506
ENSG00000198251	CYP2A7P2	4.38168	1
ENSG00000099869	IGF2.AS	4.38156	0.754885
ENSG00000255409	RSF1.IT1	4.38047	0.360075
ENSG00000110887	DAO	4.37535	0.288497
ENSG00000163202	LCE3D	4.37109	0.855099
ENSG00000278002	AL627171.1	4.36295	0.000738483
ENSG00000204644	ZFP57	4.36282	0.263251
ENSG00000240666	MME.AS1	4.36155	0.281755
ENSG00000260657	AC107871.2	4.36147	0.286763
ENSG00000231163	CSMD2.AS1	4.36068	0.377831
ENSG00000258984	UBE2F.SCLY	4.36067	0.972448
ENSG00000212302	SNORD41	4.35991	0.424218
ENSG00000253146	CIR1P1	4.35927	0.46651
ENSG00000105650	PDE4C	4.35464	0.000560098
ENSG00000258500	AL845552.1	4.35408	0.628568
ENSG00000119457	SLC46A2	4.35139	1
ENSG00000275025	AC002401.3	4.35072	0.7962
ENSG00000257955	AC004801.3	4.35059	0.80449
ENSG00000267028	TCF4.AS1	4.34991	0.846737
ENSG00000044012	GUCA2B	4.34857	0.287615
ENSG00000241520	AC098820.3	4.34776	1
ENSG00000167653	PSCA	4.34668	3.37608e-11
ENSG00000181045	SLC26A11	4.34488	0.0343859
ENSG00000258629	AL391261.1	4.34478	0.321203
ENSG00000131379	C3orf20	4.34077	0.362291
ENSG00000113889	KNG1	4.33691	0.544725
ENSG00000251073	NUDT19P5	4.33506	0.444334
ENSG00000163492	CCDC141	4.33222	0.531373
ENSG00000197099	AC068631.1	4.33019	0.599249
ENSG00000280257	AC007741.1	4.32812	0.683915
ENSG00000250105	AP002748.1	4.32788	0.694153
ENSG00000176381	PRR18	4.32198	0.962203
ENSG00000254561	AP003393.1	4.32101	0.674222
ENSG00000136688	IL36G	4.31898	4.22006e-05
ENSG00000114455	HHLA2	4.31612	0.39725
ENSG00000252062	RNU6.469P	4.31589	0.893187
ENSG00000263688	AC025887.1	4.31299	0.86258
ENSG00000004799	PDK4	4.30912	3.669e-16
ENSG00000167183	PRR15L	4.30624	5.32259e-11
ENSG00000204421	LY6G6C	4.30387	0.0010199
ENSG00000230310	AC010422.1	4.29506	0.0457832
ENSG00000214460	TPT1P6	4.29465	0.701086
ENSG00000037280	FLT4	4.29358	0.653029
ENSG00000266538	AC005838.2	4.29262	0.0700053
ENSG00000120160	EQTN	4.28897	0.556315
ENSG00000180190	TDRP	4.28685	0.826576
ENSG00000110076	NRXN2	4.28297	0.598147
ENSG00000124212	PTGIS	4.28248	0.000311936
ENSG00000255418	AC090092.1	4.2818	0.599286
ENSG00000133105	RXFP2	4.28062	1
ENSG00000132321	IQCA1	4.28059	0.736627
ENSG00000196970	NXF4	4.27826	1
ENSG00000187537	POTEG	4.2761	0.955215
ENSG00000258455	AL158801.3	4.27571	0.98201
ENSG00000139352	ASCL1	4.27408	0.963168
ENSG00000234167	ELOBP4	4.2739	0.922236
ENSG00000197588	KLKP1	4.27352	0.0251751
ENSG00000113262	GRM6	4.27244	0.944679
ENSG00000223750	SIRPB3P	4.27066	0.99109
ENSG00000264424	MYH4	4.26783	0.902907
ENSG00000265639	AC090415.1	4.26718	0.698402
ENSG00000256045	MTRNR2L10	4.26705	0.718181
ENSG00000233124	LINC00456	4.26689	0.700699
ENSG00000272519	AC079610.3	4.26417	0.721181
ENSG00000242696	RN7SL40P	4.26285	0.732483
ENSG00000130294	KIF1A	4.26164	0.572742
ENSG00000249717	AC110760.2	4.25984	0.795369
ENSG00000180138	CSNK1A1L	4.25909	0.639564
ENSG00000236154	AL450311.2	4.25742	0.593634
ENSG00000250448	AC092335.1	4.25636	0.795145
ENSG00000268964	ERVV.2	4.25353	0.878918
ENSG00000256654	AC005906.2	4.25269	0.889935
ENSG00000187950	OVCH1	4.25253	0.892237
ENSG00000120693	SMAD9	4.25103	0.913708
ENSG00000168658	VWA3B	4.25073	0.785953
ENSG00000184454	NCMAP	4.25069	0.000206864
ENSG00000266371	AC079915.1	4.24061	0.710824
ENSG00000158258	CLSTN2	4.23757	1
ENSG00000199218	RN7SKP184	4.23489	0.678373
ENSG00000263089	AC007114.2	4.23463	0.676556
ENSG00000224011	AC110602.1	4.23403	0.663419
ENSG00000163563	MNDA	4.23102	0.311642
ENSG00000164089	ETNPPL	4.23064	0.645734
ENSG00000167157	PRRX2	4.22684	3.93762e-11
ENSG00000186474	KLK12	4.21891	1.78962e-06
ENSG00000230345	AL121580.1	4.21693	0.582088
ENSG00000241757	RN7SL714P	4.21378	0.88271
ENSG00000164742	ADCY1	4.20859	0.740866
ENSG00000225873	LINC00694	4.2074	0.729438
ENSG00000149633	KIAA1755	4.20549	0.706443
ENSG00000118113	MMP8	4.20297	0.673618
ENSG00000132677	RHBG	4.20293	0.673248
ENSG00000174502	SLC26A9	4.2011	3.42456e-07
ENSG00000167494	NOS2P2	4.19828	0.745287
ENSG00000224074	LINC00691	4.1966	1
ENSG00000134532	SOX5	4.19457	0.616535
ENSG00000231683	AL033397.1	4.19139	0.959875
ENSG00000260093	AC034111.1	4.19091	0.599249
ENSG00000168079	SCARA5	4.19089	2.57236e-05
ENSG00000260532	AL031598.1	4.19009	0.9346
ENSG00000167914	GSDMA	4.1891	0.0112703
ENSG00000200397	Y_RNA.332	4.18029	0.838511
ENSG00000261779	AC113208.4	4.18005	0.950909
ENSG00000262075	DKFZP434A062	4.1792	0.923273
ENSG00000244734	HBB	4.17745	0.784937
ENSG00000188822	CNR2	4.17574	0.716731
ENSG00000178233	TMEM151B	4.17438	0.70232
ENSG00000267526	AC005702.3	4.17434	0.701694
ENSG00000225683	PACRG.AS3	4.17419	0.91421
ENSG00000162843	WDR64	4.17339	0.692411
ENSG00000274349	ZNF658	4.1728	0.686683
ENSG00000136872	ALDOB	4.1717	0.00114007
ENSG00000117115	PADI2	4.17107	0.149254
ENSG00000163075	CFAP221	4.17043	0.6622
ENSG00000253558	AC024568.1	4.16642	0.654447
ENSG00000146038	DCDC2	4.16609	0.619944
ENSG00000108244	KRT23	4.16383	2.06338e-12
ENSG00000166535	A2ML1	4.16365	5.10267e-06
ENSG00000270641	TSIX	4.16247	0.0867716
ENSG00000139287	TPH2	4.15728	1
ENSG00000261117	AC009486.1	4.15337	0.512051
ENSG00000206552	KRBOX1.AS1	4.15129	1
ENSG00000124939	SCGB2A1	4.15042	0.0129637
ENSG00000090659	CD209	4.14977	0.487174
ENSG00000265933	LINC00668	4.14899	1
ENSG00000215372	ZNF705G	4.14714	1
ENSG00000215182	MUC5AC	4.14692	1.45152e-08
ENSG00000188869	TMC3	4.14642	1
ENSG00000278195	SSTR3	4.14619	1
ENSG00000178645	C10orf53	4.14373	1
ENSG00000247131	AC025263.1	4.14265	0.443114
ENSG00000226194	AL009176.1	4.14261	1
ENSG00000200887	RNU6.598P	4.14116	1
ENSG00000267638	AC023855.1	4.13956	1
ENSG00000260308	AC136428.2	4.13955	1
ENSG00000235886	AC006055.1	4.13955	1
ENSG00000279166	AC009951.1	4.13954	1
ENSG00000240138	EEF1GP4	4.13846	0.420102
ENSG00000162804	SNED1	4.13787	0.0190748
ENSG00000172478	C2orf54	4.136	1.46392e-12
ENSG00000250697	AC010343.3	4.13552	0.640127
ENSG00000111052	LIN7A	4.13523	1
ENSG00000188162	OTOG	4.13505	0.623966
ENSG00000240246	AC108751.2	4.13488	1
ENSG00000227455	AL450345.1	4.13474	1
ENSG00000234735	AL022237.1	4.13465	1
ENSG00000251294	AC091885.2	4.13465	1
ENSG00000254126	CD8B2	4.13465	1
ENSG00000268879	IGFL1P1	4.13463	0.590024
ENSG00000237437	ASS1P12	4.1345	0.606081
ENSG00000243069	ARHGEF26.AS1	4.13433	0.582986
ENSG00000253677	UBE2HP1	4.13428	0.599249
ENSG00000259719	LINC02284	4.13267	0.557822
ENSG00000178172	SPINK6	4.1324	0.545709
ENSG00000107954	NEURL1	4.13195	4.97094e-05
ENSG00000271743	AF287957.1	4.12499	0.430654
ENSG00000224072	AL139811.1	4.11445	0.331741
ENSG00000250138	AC139495.3	4.11107	0.419365
ENSG00000135144	DTX1	4.10948	0.434794
ENSG00000112303	VNN2	4.10886	0.000247663
ENSG00000177301	KCNA2	4.10877	0.493813
ENSG00000175065	DSG4	4.10713	0.733987
ENSG00000213526	SETP8	4.10712	0.585116
ENSG00000182230	FAM153B	4.10676	0.647901
ENSG00000153086	ACMSD	4.10672	0.658987
ENSG00000185527	PDE6G	4.10661	0.583804
ENSG00000275410	HNF1B	4.10658	0.922709
ENSG00000163564	PYHIN1	4.10655	0.893354
ENSG00000275944	AC244100.3	4.10652	0.750842
ENSG00000163145	C1QTNF7	4.10651	0.845528
ENSG00000223358	EHHADH.AS1	4.1065	0.774065
ENSG00000280371	AL136967.2	4.1065	0.774065
ENSG00000136011	STAB2	4.1065	0.80351
ENSG00000198842	DUSP27	4.10526	0.609412
ENSG00000152578	GRIA4	4.10307	0.791748
ENSG00000230508	RPL19P21	4.10191	0.710088
ENSG00000215559	ANKRD20A11P	4.10075	0.750109
ENSG00000187672	ERC2	4.10024	0.770115
ENSG00000140835	CHST4	4.10001	0.0163825
ENSG00000207293	Y_RNA.235	4.09731	0.889333
ENSG00000214049	UCA1	4.09697	2.38374e-17
ENSG00000196431	CRYBA4	4.09691	0.906939
ENSG00000272154	AC244517.2	4.09684	0.909832
ENSG00000103534	TMC5	4.09675	1.20944e-06
ENSG00000222395	Y_RNA.692	4.09371	1
ENSG00000281469	AC019226.1	4.09354	0.444217
ENSG00000273980	AL592071.1	4.09263	0.647638
ENSG00000261429	DPPA2P4	4.09221	0.455222
ENSG00000140519	RHCG	4.08856	4.06409e-06
ENSG00000251601	AC022441.2	4.08716	1
ENSG00000249768	HSPE1P10	4.08716	1
ENSG00000245812	LINC02202	4.08716	1
ENSG00000178503	NECAP1P1	4.08716	1
ENSG00000250290	NCAPGP1	4.08716	1
ENSG00000228651	AC074327.1	4.08716	1
ENSG00000221479	MIR1251	4.08716	1
ENSG00000257951	AC126177.6	4.08716	1
ENSG00000259076	AL049869.2	4.08716	1
ENSG00000257259	LINC02388	4.08623	1
ENSG00000281008	AC004808.2	4.08606	0.603298
ENSG00000236754	AC007666.1	4.08511	0.703853
ENSG00000258137	AC079313.2	4.08488	1
ENSG00000183770	FOXL2	4.08447	1
ENSG00000254521	SIGLEC12	4.08399	1
ENSG00000256870	SLC5A8	4.08292	1
ENSG00000254229	FAM90A12P	4.0822	1
ENSG00000251447	AC107027.2	4.08186	1
ENSG00000267391	AC105105.2	4.08163	1
ENSG00000243818	AC021074.3	4.08161	1
ENSG00000227059	ANHX	4.08127	1
ENSG00000266268	AP005203.1	4.08064	1
ENSG00000220494	YAP1P1	4.07975	0.626997
ENSG00000277057	MIR6779	4.07947	1
ENSG00000168928	CTRB2	4.07906	1
ENSG00000159239	C2orf81	4.07876	0.631092
ENSG00000184599	FAM19A3	4.0786	0.595422
ENSG00000266184	AC018371.2	4.07663	1
ENSG00000266200	PNLIPRP2	4.0761	0.630103
ENSG00000232497	ADIPOR1P1	4.076	1
ENSG00000226241	Z75746.1	4.07524	1
ENSG00000113303	BTNL8	4.07305	1
ENSG00000237638	LINC02245	4.06943	0.87684
ENSG00000124157	SEMG2	4.06666	0.913373
ENSG00000270914	AL096840.1	4.06519	1
ENSG00000235142	AL080314.2	4.06258	0.701554
ENSG00000179148	ALOXE3	4.05922	0.02093
ENSG00000151778	SERP2	4.05683	1
ENSG00000249965	CDC42P4	4.05632	1
ENSG00000122711	SPINK4	4.0557	2.55863e-05
ENSG00000100565	LRRC74A	4.05502	1
ENSG00000203737	GPR52	4.0537	1
ENSG00000279555	AC091181.1	4.05332	1
ENSG00000101162	TUBB1	4.05287	1
ENSG00000230234	AL162582.1	4.05114	1
ENSG00000185056	C5orf47	4.04737	1
ENSG00000163286	ALPPL2	4.0464	2.33461e-24
ENSG00000088002	SULT2B1	4.04431	5.03399e-22
ENSG00000152932	RAB3C	4.04119	1
ENSG00000112333	NR2E1	4.04011	0.860191
ENSG00000169862	CTNND2	4.03836	0.859748
ENSG00000243659	FO393419.3	4.03823	0.878775
ENSG00000170369	CST2	4.03822	1.0746e-19
ENSG00000172005	MAL	4.038	0.863225
ENSG00000172572	PDE3A	4.03501	0.91002
ENSG00000277481	PKD1L3	4.03362	0.922709
ENSG00000274698	AC099521.2	4.03358	0.922709
ENSG00000167916	KRT24	4.03186	0.914715
ENSG00000172460	PRSS30P	4.02917	0.00535189
ENSG00000162641	AKNAD1	4.02719	0.998609
ENSG00000103056	SMPD3	4.025	5.20042e-12
ENSG00000202016	RNU6.619P	4.02475	1
ENSG00000104044	OCA2	4.02475	1
ENSG00000263946	AC015818.3	4.02375	1
ENSG00000260230	FRRS1L	4.01951	1
ENSG00000273777	CEACAM20	4.01931	1
ENSG00000154997	2014-09-01	4.01883	1
ENSG00000141574	SECTM1	4.01802	4.58597e-14
ENSG00000253256	AC134043.1	4.01791	1
ENSG00000126233	SLURP1	4.01616	1.79731e-06
ENSG00000110786	PTPN5	4.01483	0.810289
ENSG00000164867	NOS3	4.0093	1.30643e-11
ENSG00000008277	ADAM22	4.00255	1
ENSG00000121966	CXCR4	4.00008	4.22378e-07
ENSG00000278743	AC087239.1	3.99789	0.915622
ENSG00000274090	AL354821.1	3.99638	1
ENSG00000260103	AC012435.1	3.99576	1
ENSG00000171246	NPTX1	3.99555	0.000274136
ENSG00000226631	SLC9A3P3	3.99064	0.956238
ENSG00000008196	TFAP2B	3.98841	1
ENSG00000254939	AP003038.1	3.9884	1
ENSG00000134240	HMGCS2	3.98689	6.70509e-09
ENSG00000161896	IP6K3	3.98673	0.00678246
ENSG00000273776	MIR6126	3.98622	1
ENSG00000250208	FZD10.AS1	3.98405	1
ENSG00000212446	RNU6.131P	3.98347	1
ENSG00000205592	MUC19	3.98305	0.0817088
ENSG00000188219	POTEE	3.97982	0.83158
ENSG00000135094	SDS	3.97944	1
ENSG00000227243	SLAMF6P1	3.97441	0.111138
ENSG00000204385	SLC44A4	3.97348	5.16419e-07
ENSG00000117983	MUC5B	3.97217	1.93045e-05
ENSG00000143473	KCNH1	3.9683	1
ENSG00000213703	AL138847.1	3.9671	0.971821
ENSG00000077984	CST7	3.96686	0.00170269
ENSG00000267637	AC040904.1	3.96311	0.909704
ENSG00000275319	Metazoa_SRP.159	3.96195	0.940679
ENSG00000124343	XG	3.95753	0.935564
ENSG00000175985	PLEKHD1	3.95571	2.89379e-05
ENSG00000147614	ATP6V0D2	3.94911	0.00907394
ENSG00000121634	GJA8	3.94442	1
ENSG00000246016	LINC01513	3.94441	1
ENSG00000257078	AC006512.2	3.94441	1
ENSG00000274317	LINC02334	3.9444	1
ENSG00000226101	LINC02097	3.9444	1
ENSG00000127831	VIL1	3.94316	0.000148549
ENSG00000236024	PRRX2.AS1	3.93873	1
ENSG00000199512	RNU6.212P	3.93574	1
ENSG00000189221	MAOA	3.93457	0.180612
ENSG00000234336	JAZF1.AS1	3.93176	1
ENSG00000197990	ZNF734P	3.93008	1
ENSG00000268756	AC104534.1	3.9299	1
ENSG00000273866	Metazoa_SRP.165	3.92851	1
ENSG00000237609	AF064858.2	3.92727	0.979141
ENSG00000273091	AP000255.1	3.92673	0.975327
ENSG00000185271	KLHL33	3.92462	1
ENSG00000277210	AC090164.3	3.92362	1
ENSG00000204128	C2orf72	3.92319	9.77649e-05
ENSG00000267938	EIF1P6	3.92271	0.0245305
ENSG00000270378	AC020891.4	3.92113	0.956516
ENSG00000205857	NANOGNB	3.91647	0.921227
ENSG00000247372	AC008897.2	3.91638	0.920614
ENSG00000237579	LINC01514	3.91603	0.918607
ENSG00000258769	AC005479.1	3.91244	0.892362
ENSG00000223720	AL109659.1	3.91235	1
ENSG00000259926	AC007342.1	3.91152	0.146203
ENSG00000270120	AC007728.3	3.90888	1
ENSG00000225057	AC012485.1	3.9076	1
ENSG00000272502	AC104958.2	3.90588	0.0228797
ENSG00000172061	LRRC15	3.90569	0.837967
ENSG00000178860	MSC	3.90486	0.833926
ENSG00000174948	GPR149	3.90471	1
ENSG00000277870	FAM230A	3.90466	1
ENSG00000140297	GCNT3	3.9044	9.62352e-09
ENSG00000279706	AL353608.4	3.90243	1
ENSG00000229140	CCDC26	3.90239	1
ENSG00000254139	AC104051.2	3.90061	1
ENSG00000198022	SAGE2P	3.90023	1
ENSG00000235470	NEURL1.AS1	3.89991	1
ENSG00000171487	NLRP5	3.89972	1
ENSG00000253768	AC008663.1	3.89966	4.49129e-05
ENSG00000182329	KIAA2012	3.89913	1
ENSG00000223614	ZNF735	3.89815	1
ENSG00000096264	NCR2	3.89783	1
ENSG00000283839	AC096667.1	3.89783	1
ENSG00000214128	TMEM213	3.89759	0.796499
ENSG00000203697	CAPN8	3.89652	2.82991e-06
ENSG00000181786	ACTL9	3.89588	1
ENSG00000262081	AP001005.1	3.89587	1
ENSG00000258373	SLC25A3P2	3.89587	1
ENSG00000205057	CLLU1OS	3.89587	1
ENSG00000258120	KRT128P	3.89586	1
ENSG00000270174	AL022097.1	3.89586	1
ENSG00000199572	RNA5SP174	3.89586	1
ENSG00000249162	ADAM20P3	3.89585	1
ENSG00000235303	AL023495.1	3.89585	1
ENSG00000153292	ADGRF1	3.89311	5.86038e-16
ENSG00000284543	LINC01226	3.89224	0.0730834
ENSG00000169605	GKN1	3.89167	6.30091e-09
ENSG00000227055	AC009961.2	3.89157	0.764414
ENSG00000223886	AC073073.1	3.88912	1
ENSG00000158874	APOA2	3.88712	1
ENSG00000083814	ZNF671	3.88709	1
ENSG00000197635	DPP4	3.88653	2.28423e-14
ENSG00000272516	AL158211.4	3.88478	0.732483
ENSG00000225761	AL596247.1	3.8842	0.728448
ENSG00000266876	AC104996.2	3.88313	1
ENSG00000171815	PCDHB1	3.88218	1
ENSG00000256079	AC092451.2	3.88218	1
ENSG00000233549	CYCSP35	3.88217	1
ENSG00000274491	GNAS.AS1_4	3.88217	1
ENSG00000226496	LINC00323	3.88092	0.108467
ENSG00000254364	AP000424.2	3.87887	0.981777
ENSG00000223657	KRT8P51	3.87627	0.939639
ENSG00000206903	SNORA24B	3.87299	0.896337
ENSG00000122679	RAMP3	3.87099	0.872328
ENSG00000240729	AC146507.2	3.86966	0.854851
ENSG00000121351	IAPP	3.86683	0.81416
ENSG00000232679	LINC01705	3.86444	0.00256305
ENSG00000137868	STRA6	3.85904	0.0054181
ENSG00000243806	RPL7P18	3.85842	0.0394345
ENSG00000236833	AC024560.1	3.85698	0.00489496
ENSG00000225616	AL138785.1	3.8502	0.689949
ENSG00000184502	GAST	3.85003	0.0173752
ENSG00000236352	AC005220.1	3.84632	0.666626
ENSG00000144852	NR1I2	3.846	0.66522
ENSG00000177822	AC098864.1	3.84532	1
ENSG00000204347	BTBD17	3.84426	1
ENSG00000071073	MGAT4A	3.84399	2.0496e-12
ENSG00000167588	GPD1	3.8436	5.74522e-07
ENSG00000248529	AC026746.1	3.84356	1
ENSG00000225008	AC234781.2	3.84317	0.180418
ENSG00000224521	AC098483.1	3.84236	1
ENSG00000255974	CYP2A6	3.83972	0.958962
ENSG00000163464	CXCR1	3.83957	0.955215
ENSG00000188676	IDO2	3.83865	0.93323
ENSG00000283384	AL138694.1	3.83862	0.932244
ENSG00000186452	TMPRSS12	3.83841	0.926086
ENSG00000255892	NDFIP1P1	3.83804	0.920114
ENSG00000280274	AC009145.4	3.83785	0.915622
ENSG00000281721	AL158064.1	3.83764	0.911054
ENSG00000199032	MIR425	3.83751	1
ENSG00000229240	LINC00710	3.83745	0.906939
ENSG00000250602	AC093535.1	3.83672	0.889956
ENSG00000260664	AC004158.1	3.83644	0.884405
ENSG00000169507	SLC38A11	3.83623	0.880096
ENSG00000181143	MUC16	3.83596	1.12503e-07
ENSG00000258604	AL161668.3	3.83516	0.855099
ENSG00000172367	PDZD3	3.83494	0.850506
ENSG00000260644	HERC2P5	3.8344	0.838511
ENSG00000278886	AC087821.1	3.83417	0.0278203
ENSG00000156687	UNC5D	3.83412	0.868076
ENSG00000272836	AL022328.1	3.834	1
ENSG00000277498	AC107081.3	3.834	1
ENSG00000199476	Y_RNA.133	3.83399	1
ENSG00000233963	ATP8A2P3	3.83397	1
ENSG00000204663	CST13P	3.83388	1
ENSG00000234497	ERICH3.AS1	3.83387	1
ENSG00000271901	AL161716.1	3.8338	1
ENSG00000167459	LINC00905	3.83375	1
ENSG00000240750	RN7SL559P	3.83374	1
ENSG00000238531	SNORD105B	3.83374	1
ENSG00000189129	PLAC9	3.8337	1
ENSG00000055955	ITIH4	3.83365	0.991161
ENSG00000176754	LINC00303	3.83364	1
ENSG00000261590	AC018554.2	3.83361	1
ENSG00000207296	RNU6.140P	3.83352	1
ENSG00000264119	MIR4795	3.83351	1
ENSG00000278581	MIR6080	3.8335	1
ENSG00000238498	SNORD13P1	3.83326	1
ENSG00000142538	PTH2	3.83326	1
ENSG00000206805	Y_RNA.660	3.83326	1
ENSG00000233067	PTCHD1.AS	3.83326	1
ENSG00000248286	AC140172.1	3.83326	1
ENSG00000253081	RNU4ATAC17P	3.83326	1
ENSG00000224751	SHMT1P1	3.83326	1
ENSG00000199627	RNU6.1010P	3.83297	0.901647
ENSG00000152670	DDX4	3.83287	0.808182
ENSG00000251179	TMEM92.AS1	3.8327	0.821097
ENSG00000137571	SLCO5A1	3.83078	0.766316
ENSG00000165995	CACNB2	3.82993	0.749906
ENSG00000263482	ANTXRLP1	3.82889	0.722263
ENSG00000273819	ENPP7P7	3.82872	0.046855
ENSG00000232759	AC002480.2	3.82811	0.718181
ENSG00000266365	AC053481.3	3.8242	0.641026
ENSG00000259925	AC130456.2	3.82385	0.636239
ENSG00000279912	AC068448.1	3.82251	0.616535
ENSG00000172969	FRG2C	3.82215	0.611043
ENSG00000203782	LOR	3.82185	0.606896
ENSG00000178372	CALML5	3.81694	7.51052e-10
ENSG00000283383	AC108477.1	3.81359	0.796471
ENSG00000207369	RNU6.665P	3.81359	0.796471
ENSG00000121335	PRB2	3.80803	0.86773
ENSG00000227356	LINC00866	3.80776	0.891964
ENSG00000155511	GRIA1	3.80699	0.883356
ENSG00000283684	AC013268.6	3.80693	0.884049
ENSG00000072182	ASIC4	3.80661	0.888756
ENSG00000165973	NELL1	3.80607	0.896577
ENSG00000146755	TRIM50	3.80603	0.897294
ENSG00000105784	RUNDC3B	3.80482	0.918479
ENSG00000272772	AC104109.3	3.804	0.931254
ENSG00000200563	RNU6.640P	3.80307	0.965206
ENSG00000214102	WEE2	3.80301	0.966143
ENSG00000070019	GUCY2C	3.79996	0.777089
ENSG00000171804	WDR87	3.79961	0.78673
ENSG00000257732	AC089983.1	3.79911	0.854687
ENSG00000162598	C1orf87	3.79867	0.820372
ENSG00000234678	ELF3.AS1	3.79626	8.78821e-05
ENSG00000185869	ZNF829	3.79497	1
ENSG00000060709	RIMBP2	3.7924	0.880096
ENSG00000268104	SLC6A14	3.79202	5.61818e-08
ENSG00000261497	AC091304.4	3.79153	1
ENSG00000130167	TSPAN16	3.79152	1
ENSG00000137869	CYP19A1	3.79112	0.0971816
ENSG00000279161	AC093503.3	3.7908	1
ENSG00000253955	AC008663.2	3.7908	1
ENSG00000224541	AP001439.1	3.79036	1
ENSG00000255147	AP003385.6	3.79014	1
ENSG00000170476	MZB1	3.79013	1
ENSG00000205176	REXO1L1P	3.78958	0.0318994
ENSG00000235332	RPSAP76	3.78839	1
ENSG00000254099	AC005740.3	3.78792	1
ENSG00000279266	AC068860.1	3.78786	0.908863
ENSG00000254942	AL355310.3	3.7868	1
ENSG00000254433	AP001001.1	3.78677	0.913702
ENSG00000173762	CD7	3.78577	0.00714676
ENSG00000224331	AC019181.1	3.78525	1
ENSG00000168126	OR2W6P	3.78477	0.922709
ENSG00000282897	AL162727.3	3.78429	1
ENSG00000173175	ADCY5	3.78425	0.0575576
ENSG00000140459	CYP11A1	3.78374	0.155295
ENSG00000257381	MIR3179.2	3.78239	0.927422
ENSG00000164764	SBSPON	3.77532	0.973584
ENSG00000242770	AC092892.1	3.77458	0.284254
ENSG00000204941	PSG5	3.77382	8.46212e-06
ENSG00000257366	AC138969.3	3.77354	0.0293361
ENSG00000248290	TNXA	3.77215	0.0327989
ENSG00000228195	RPL5P27	3.77186	1
ENSG00000079393	DUSP13	3.76988	1
ENSG00000260714	AC133552.1	3.76931	0.0281388
ENSG00000169744	LDB2	3.76853	1
ENSG00000253173	AC084251.1	3.76852	1
ENSG00000231764	DLX6.AS1	3.76844	1
ENSG00000142623	PADI1	3.7669	3.04928e-11
ENSG00000255775	AC005845.1	3.76631	1
ENSG00000123500	COL10A1	3.76628	1
ENSG00000255815	KRT8P11	3.7658	1
ENSG00000175766	EIF4E1B	3.76579	1
ENSG00000253177	AC104211.1	3.76562	1
ENSG00000233833	ETF1P3	3.76555	1
ENSG00000259278	AC087878.1	3.76555	1
ENSG00000256826	ATP5J2P4	3.76555	1
ENSG00000229782	AC118754.1	3.76554	1
ENSG00000184617	ZNF840P	3.76553	1
ENSG00000280011	AL031595.2	3.76545	1
ENSG00000267007	AC012615.2	3.76487	0.920616
ENSG00000163632	C3orf49	3.76421	1
ENSG00000188730	VWC2	3.76352	1
ENSG00000184156	KCNQ3	3.76282	1
ENSG00000165379	LRFN5	3.76241	1
ENSG00000153012	LGI2	3.76163	1
ENSG00000236079	Z85994.2	3.76159	1
ENSG00000225674	IPO7P2	3.76076	1
ENSG00000280054	AC004241.5	3.76046	1
ENSG00000176945	MUC20	3.75992	4.41732e-06
ENSG00000134258	VTCN1	3.75893	9.77873e-09
ENSG00000074803	SLC12A1	3.75889	1
ENSG00000284194	SCO2.1	3.75837	0.940115
ENSG00000267091	CTBP2P7	3.75809	1
ENSG00000230203	Z99714.1	3.7576	1
ENSG00000237250	AL359924.1	3.7572	1
ENSG00000227151	PRR20D	3.75695	1
ENSG00000171794	UTF1	3.75676	1
ENSG00000122223	CD244	3.75637	1
ENSG00000257884	AL512310.7	3.75589	1
ENSG00000279149	AL356750.1	3.75499	1
ENSG00000242021	AC112493.1	3.75486	1
ENSG00000259035	AL355838.1	3.75432	1
ENSG00000259106	AC008056.2	3.75432	1
ENSG00000167434	CA4	3.75432	1
ENSG00000256704	SDCCAG3P1	3.75432	1
ENSG00000205329	OR6C3	3.75431	1
ENSG00000254242	AC100849.2	3.75431	1
ENSG00000233754	AP001628.2	3.75379	1
ENSG00000168229	PTGDR	3.75379	1
ENSG00000249245	NCOA4P3	3.75376	1
ENSG00000236130	PTCSC2	3.75354	1
ENSG00000277863	AL162574.1	3.75339	1
ENSG00000199366	Y_RNA.685	3.75321	0.0925489
ENSG00000168333	C8orf22	3.75272	1
ENSG00000259584	AC021755.3	3.75112	1
ENSG00000184908	CLCNKB	3.75058	0.969225
ENSG00000251230	MIR3945HG	3.74966	0.208654
ENSG00000182261	NLRP10	3.74822	0.268373
ENSG00000136696	IL36B	3.74808	1
ENSG00000280219	AC093908.2	3.74643	1
ENSG00000144285	SCN1A	3.74597	1
ENSG00000225092	AL355336.1	3.74549	1
ENSG00000244176	AP003733.1	3.74506	1
ENSG00000100368	CSF2RB	3.74204	0.236481
ENSG00000201959	Y_RNA.320	3.74103	1
ENSG00000078804	TP53INP2	3.73896	1.28545e-11
ENSG00000257230	LINC02448	3.73838	1
ENSG00000131095	GFAP	3.73454	0.0342398
ENSG00000267092	AC027307.1	3.73418	1
ENSG00000042062	RIPOR3	3.73169	4.22006e-05
ENSG00000152936	LMNTD1	3.73019	1
ENSG00000166959	MS4A8	3.72941	0.48631
ENSG00000183569	SERHL2	3.72911	1
ENSG00000253865	AC131025.1	3.71548	1
ENSG00000232913	PLCE1.AS2	3.71289	1
ENSG00000229089	ANKRD20A8P	3.70647	0.325689
ENSG00000279905	AC063926.3	3.7053	1
ENSG00000171431	KRT20	3.69378	0.129816
ENSG00000236858	AL008638.2	3.69243	1
ENSG00000284309	AL391650.2	3.69091	1
ENSG00000232185	CNOT7P2	3.69091	1
ENSG00000228255	AC096639.1	3.69091	1
ENSG00000231814	LINC00210	3.69091	1
ENSG00000236994	YBX1P9	3.69091	1
ENSG00000271443	AC011247.3	3.69091	1
ENSG00000224061	AC092106.2	3.69091	1
ENSG00000236590	MTATP6P4	3.69091	1
ENSG00000258268	AC079793.1	3.69091	1
ENSG00000237930	AC007563.3	3.69091	1
ENSG00000252562	RNU6.922P	3.69091	1
ENSG00000180432	CYP8B1	3.69091	1
ENSG00000272020	RNU1.30P	3.69091	1
ENSG00000236385	AC026355.2	3.69091	1
ENSG00000248532	AC119751.2	3.69091	1
ENSG00000251691	AC114786.3	3.69091	1
ENSG00000249614	AC074349.1	3.69091	1
ENSG00000248551	AC095050.1	3.69091	1
ENSG00000251478	AC008817.1	3.69091	1
ENSG00000240535	AC034238.1	3.69091	1
ENSG00000250678	AC008629.2	3.69091	1
ENSG00000234115	AL138878.2	3.69091	1
ENSG00000249978	TRGV7	3.69091	1
ENSG00000243574	AC006148.2	3.69091	1
ENSG00000273746	AC234791.1	3.69091	1
ENSG00000250684	ADI1P2	3.69091	1
ENSG00000181023	OR56B1	3.69091	1
ENSG00000184789	OR4C10P	3.69091	1
ENSG00000255580	AP000462.1	3.69091	1
ENSG00000165478	HEPACAM	3.69091	1
ENSG00000228566	AC022387.1	3.69091	1
ENSG00000256577	AC007406.4	3.69091	1
ENSG00000274659	LINC02371	3.69091	1
ENSG00000266704	MIR4498	3.69091	1
ENSG00000204671	IL31	3.69091	1
ENSG00000244237	AL133445.1	3.69091	1
ENSG00000183549	ACSM5	3.69091	1
ENSG00000228480	AC130464.1	3.69091	1
ENSG00000279428	AC087164.2	3.69091	1
ENSG00000267251	AC139100.1	3.69091	1
ENSG00000232738	AL353612.1	3.69091	1
ENSG00000214245	PUDPP3	3.69091	1
ENSG00000269763	EXOSC3P2	3.69091	1
ENSG00000276095	LINC01663	3.69091	1
ENSG00000234726	AC245060.3	3.69091	1
ENSG00000100341	PNPLA5	3.69091	1
ENSG00000228225	AC016908.1	3.69072	1
ENSG00000232503	CYCSP8	3.69071	1
ENSG00000181656	GPR88	3.69062	1
ENSG00000264857	MIR5696	3.69061	1
ENSG00000223914	LINC02471	3.69061	1
ENSG00000265472	AC022655.2	3.69061	1
ENSG00000203527	Z99756.1	3.6906	1
ENSG00000010282	HHATL	3.69036	1
ENSG00000224922	AL050303.1	3.69036	1
ENSG00000154548	SRSF12	3.69021	1
ENSG00000178796	RIIAD1	3.68875	1
ENSG00000258965	AC044913.1	3.68767	1
ENSG00000230922	AL079301.1	3.68767	1
ENSG00000281708	ERC2.IT1	3.68755	1
ENSG00000259509	AC073941.2	3.68754	1
ENSG00000224881	AC068279.1	3.68745	1
ENSG00000228209	AC073091.1	3.68729	1
ENSG00000226142	RPL35P8	3.68729	1
ENSG00000086288	NME8	3.68649	1
ENSG00000254795	OR5AP1P	3.6857	1
ENSG00000230837	RPL31P2	3.68516	1
ENSG00000263800	MIR5684	3.68383	1
ENSG00000266569	RN7SL377P	3.68381	1
ENSG00000173335	CST9	3.68375	1
ENSG00000235256	FKBP4P7	3.68287	1
ENSG00000207276	RNU6.1160P	3.68189	1
ENSG00000279148	AC126474.1	3.68112	1
ENSG00000145526	CDH18	3.67963	1
ENSG00000140285	FGF7	3.67805	0.00950911
ENSG00000244361	RPL30P7	3.67793	1
ENSG00000227591	AL031316.1	3.67712	1
ENSG00000236052	LINC01643	3.67683	1
ENSG00000184106	TREML3P	3.67569	0.10469
ENSG00000276839	Metazoa_SRP.12	3.67507	1
ENSG00000205424	AL592528.1	3.67478	1
ENSG00000187479	C11orf96	3.67425	3.54227e-10
ENSG00000223584	TVP23CP1	3.67334	1
ENSG00000253125	AC055854.1	3.67283	1
ENSG00000196581	AJAP1	3.67227	1
ENSG00000106128	GHRHR	3.6722	1
ENSG00000112562	SMOC2	3.67079	1
ENSG00000233690	EBAG9P1	3.67057	1
ENSG00000242552	MRPL42P4	3.66909	1
ENSG00000206762	RNU6.418P	3.66847	0.044541
ENSG00000280048	AC012409.5	3.66651	1
ENSG00000257408	AC092375.1	3.66618	1
ENSG00000237921	AC004543.1	3.66571	1
ENSG00000233708	AL512353.2	3.66524	1
ENSG00000105398	SULT2A1	3.66476	1
ENSG00000050165	DKK3	3.66007	1
ENSG00000125414	MYH2	3.65798	1
ENSG00000207302	Y_RNA.8	3.65429	1
ENSG00000168309	FAM107A	3.6535	1
ENSG00000111249	CUX2	3.65214	1
ENSG00000165643	SOHLH1	3.65206	1
ENSG00000106327	TFR2	3.65201	1
ENSG00000149488	TMC2	3.64912	1
ENSG00000256674	AC020549.1	3.64745	1
ENSG00000177699	AC011944.1	3.64692	1
ENSG00000236816	ANKRD20A7P	3.64672	0.0382926
ENSG00000164485	IL22RA2	3.64537	1
ENSG00000233264	AC006042.3	3.64528	0.468949
ENSG00000254002	AC012574.2	3.64464	1
ENSG00000161911	TREML1	3.6443	1
ENSG00000104368	PLAT	3.64423	2.31152e-06
ENSG00000011083	SLC6A7	3.64309	1
ENSG00000227291	AC092170.1	3.64119	1
ENSG00000242428	C3orf67.AS1	3.64097	1
ENSG00000253339	AC111149.2	3.6409	0.000276725
ENSG00000259045	MTCO1P2	3.63949	1
ENSG00000211891	IGHE	3.63917	1
ENSG00000232352	SEMA3B.AS1	3.63888	1
ENSG00000256849	TCP1P3	3.63875	1
ENSG00000237324	AC093158.1	3.63802	1
ENSG00000239649	MYADML	3.63781	1
ENSG00000138684	IL21	3.63779	1
ENSG00000268530	AC008403.2	3.63249	1
ENSG00000242048	AC093583.1	3.63237	1
ENSG00000259002	AL445363.1	3.629	0.101774
ENSG00000200847	Y_RNA.302	3.62749	1
ENSG00000223542	AL024497.1	3.62674	1
ENSG00000274775	Z82195.2	3.62661	0.158552
ENSG00000136697	IL1F10	3.62635	1
ENSG00000213830	CFL1P5	3.62517	1
ENSG00000236540	AC006547.1	3.62462	1
ENSG00000219150	AL603914.1	3.6228	1
ENSG00000198300	PEG3	3.62249	1
ENSG00000259008	AL355834.1	3.62228	1
ENSG00000236735	RPL31P63	3.62188	1
ENSG00000215065	DUSP8P4	3.62183	1
ENSG00000204334	ERICH2	3.62166	1
ENSG00000100095	SEZ6L	3.62082	1
ENSG00000179571	NBPF17P	3.61981	1
ENSG00000242170	RN7SL329P	3.61882	0.501381
ENSG00000231876	AC009158.1	3.61851	1
ENSG00000159387	IRX6	3.6185	1
ENSG00000154783	FGD5	3.61845	1
ENSG00000206043	C18orf63	3.61787	1
ENSG00000227312	AL445686.1	3.61734	1
ENSG00000130561	SAG	3.61713	1
ENSG00000134962	KLB	3.61648	1
ENSG00000259867	AC105411.1	3.61584	1
ENSG00000154493	C10orf90	3.61556	1
ENSG00000223479	LINC02238	3.61444	1
ENSG00000189127	ANKRD34B	3.61442	1
ENSG00000197616	MYH6	3.61355	1
ENSG00000241369	LINC01192	3.6128	1
ENSG00000163283	ALPP	3.61266	5.03399e-22
ENSG00000271714	AC010501.1	3.61256	0.150066
ENSG00000082929	LINC01587	3.61213	1
ENSG00000253593	AC110741.1	3.61114	2.71146e-08
ENSG00000006659	LGALS14	3.61095	1
ENSG00000152977	ZIC1	3.60979	1
ENSG00000149970	CNKSR2	3.60922	1
ENSG00000263393	AC011825.2	3.60879	1
ENSG00000269189	AL445223.1	3.60871	1
ENSG00000183535	COL18A1.AS1	3.6084	1
ENSG00000270812	AC002069.2	3.60826	1
ENSG00000236701	AL512594.1	3.60805	1
ENSG00000236306	LINC01241	3.60805	1
ENSG00000283235	AC139493.2	3.60804	1
ENSG00000237263	MAPK6PS3	3.60706	1
ENSG00000248927	AC114284.1	3.60526	1
ENSG00000259293	LIPC.AS1	3.60475	1
ENSG00000179902	C1orf194	3.60401	1
ENSG00000111783	RFX4	3.60379	1
ENSG00000224371	AL391361.2	3.60237	1
ENSG00000260542	AL499627.1	3.60214	1
ENSG00000236159	AL031659.1	3.60214	1
ENSG00000267686	AC090771.2	3.60214	1
ENSG00000207154	RNU1.46P	3.60214	1
ENSG00000267366	AP005131.2	3.60213	1
ENSG00000233014	TBC1D3P7	3.60213	1
ENSG00000265567	AC138761.5	3.60213	1
ENSG00000185156	MFSD6L	3.60213	1
ENSG00000260969	WWOX.AS1	3.60213	1
ENSG00000261421	AC044798.1	3.60212	1
ENSG00000271496	SNRPGP20	3.60212	1
ENSG00000259598	AC116158.2	3.60212	1
ENSG00000222451	RN7SKP143	3.60212	1
ENSG00000279910	AL731532.1	3.60212	1
ENSG00000206840	Y_RNA.481	3.60211	1
ENSG00000264402	MIR548AL	3.60211	1
ENSG00000255237	AC138230.1	3.60211	1
ENSG00000206658	RNU6.1039P	3.60211	1
ENSG00000224963	U82695.1	3.60211	1
ENSG00000277215	SPANXA2.OT1	3.6021	1
ENSG00000122121	XPNPEP2	3.6021	1
ENSG00000233162	MORF4L1P6	3.6021	1
ENSG00000186810	CXCR3	3.6021	1
ENSG00000275975	Metazoa_SRP.60	3.6021	1
ENSG00000281832	LINC00602	3.60209	1
ENSG00000249697	AC034245.1	3.60208	1
ENSG00000250016	SNX18P23	3.60208	1
ENSG00000251058	AC010181.2	3.60208	1
ENSG00000213110	AC019178.1	3.60207	1
ENSG00000281160	AC018358.1	3.60207	1
ENSG00000254552	XIRP2.AS1	3.60207	1
ENSG00000231547	AC096632.1	3.60207	1
ENSG00000236656	AL365440.2	3.60207	1
ENSG00000236768	AC124916.1	3.59668	1
ENSG00000174343	CHRNA9	3.59441	0.13172
ENSG00000231651	DLG3.AS1	3.59219	0.0730201
ENSG00000167286	CD3D	3.58867	0.00221033
ENSG00000154162	CDH12	3.58387	1
ENSG00000232917	HSPE1P6	3.58337	0.433715
ENSG00000267601	AC022966.2	3.5832	1
ENSG00000182256	GABRG3	3.58292	0.120155
ENSG00000243775	OSTCP1	3.57936	1
ENSG00000248540	AC010931.2	3.57783	1
ENSG00000125966	MMP24	3.57773	6.66661e-06
ENSG00000264895	AC006141.1	3.56749	0.0093605
ENSG00000255003	CYCSP28	3.56704	1
ENSG00000250197	HMGN1P15	3.56488	1
ENSG00000235321	AC007556.1	3.56477	0.0378488
ENSG00000224727	FCF1P7	3.56255	1
ENSG00000161929	SCIMP	3.56137	1
ENSG00000216854	AL512422.1	3.56007	1
ENSG00000171956	FOXB1	3.55505	1
ENSG00000277486	SAGE3P	3.55495	1
ENSG00000125813	PAX1	3.55495	1
ENSG00000179331	RAB39A	3.55494	1
ENSG00000235836	KIF3AP1	3.55453	1
ENSG00000133020	MYH8	3.55453	1
ENSG00000262888	AC005736.2	3.55245	1
ENSG00000213332	SLC25A5P6	3.54933	1
ENSG00000259232	AC105129.1	3.54824	1
ENSG00000205784	ARRDC5	3.54675	1
ENSG00000147027	TMEM47	3.54379	8.78933e-08
ENSG00000122707	RECK	3.54206	1
ENSG00000140481	CCDC33	3.54188	0.039013
ENSG00000260416	AL096828.2	3.54155	1
ENSG00000254936	AF131215.4	3.54124	0.996016
ENSG00000230495	AL132765.1	3.54027	1
ENSG00000135472	FAIM2	3.53885	8.77122e-07
ENSG00000270361	AL451085.1	3.53627	1
ENSG00000177133	LINC00982	3.53615	1
ENSG00000138347	MYPN	3.53371	0.00488892
ENSG00000171124	FUT3	3.53172	1.64622e-08
ENSG00000260853	AC109460.2	3.52981	1
ENSG00000121297	TSHZ3	3.52964	1
ENSG00000230067	HSPD1P6	3.52745	1
ENSG00000188505	NCCRP1	3.52627	3.80848e-06
ENSG00000182450	KCNK4	3.52569	1
ENSG00000155970	MICU3	3.52285	1
ENSG00000271048	AC087045.1	3.52285	1
ENSG00000268677	AC011495.3	3.5208	1
ENSG00000027644	INSRR	3.52073	1
ENSG00000174697	LEP	3.5194	1
ENSG00000205056	LINC02397	3.51889	1
ENSG00000243649	CFB	3.51823	1.40259e-05
ENSG00000262094	AC139099.1	3.51798	1
ENSG00000172689	MS4A10	3.51669	1
ENSG00000260592	AC130456.3	3.51396	1
ENSG00000266852	MIR4482	3.51318	1
ENSG00000103449	SALL1	3.51183	1
ENSG00000169550	MUC15	3.51057	5.20336e-05
ENSG00000147588	PMP2	3.51054	1
ENSG00000213663	AC010409.1	3.51018	1
ENSG00000267484	AC027319.1	3.50992	1
ENSG00000224255	PDCL3P6	3.50981	1
ENSG00000161944	ASGR2	3.50975	1
ENSG00000130300	PLVAP	3.50972	1
ENSG00000171916	LGALS9C	3.50938	0.0133366
ENSG00000142025	DMRTC2	3.50937	1
ENSG00000228408	AL031056.2	3.50874	1
ENSG00000148600	CDHR1	3.50855	1
ENSG00000240654	C1QTNF9	3.50829	1
ENSG00000103355	PRSS33	3.50801	9.56286e-07
ENSG00000217791	ASS1P9	3.5078	1
ENSG00000240393	AC092691.2	3.50775	1
ENSG00000280306	AC137056.2	3.50703	1
ENSG00000257817	AC026765.2	3.50703	1
ENSG00000238241	CCR12P	3.50703	1
ENSG00000268505	AC135012.3	3.50703	1
ENSG00000227685	LINC02088	3.50703	1
ENSG00000255167	AC090857.2	3.50703	1
ENSG00000270279	AL132655.3	3.50702	1
ENSG00000183801	OLFML1	3.50702	1
ENSG00000261432	LINC01613	3.50702	1
ENSG00000236975	AL137793.1	3.50701	1
ENSG00000249956	UGT2B24P	3.50701	1
ENSG00000223731	SUPT20HL1	3.50701	1
ENSG00000225723	MTND6P15	3.50701	1
ENSG00000251563	IARS2P1	3.50701	1
ENSG00000204538	PSORS1C2	3.507	1
ENSG00000215846	MPTX1	3.507	1
ENSG00000101958	GLRA2	3.50681	1
ENSG00000200792	SNORA80A	3.50576	1
ENSG00000157617	C2CD2	3.50541	1
ENSG00000274369	GRAMD4P4	3.50528	1
ENSG00000232675	AL121830.1	3.50527	1
ENSG00000154330	PGM5	3.50466	1
ENSG00000230839	AL121760.1	3.50465	1
ENSG00000250122	AC122694.1	3.50393	1
ENSG00000238258	AL121748.2	3.50334	0.975423
ENSG00000260618	AC025917.1	3.50301	1
ENSG00000167311	ART5	3.50278	1
ENSG00000225072	OR7E116P	3.50255	1
ENSG00000101470	TNNC2	3.50237	4.57707e-06
ENSG00000237290	LINC01343	3.50206	1
ENSG00000133980	VRTN	3.50127	1
ENSG00000226484	AL606516.1	3.50114	1
ENSG00000187783	TMEM72	3.50096	1
ENSG00000204241	AP000911.1	3.50046	1
ENSG00000225603	AC244394.1	3.49956	1
ENSG00000223602	AC125634.1	3.49943	1
ENSG00000144481	TRPM8	3.49787	0.0399925
ENSG00000233159	AC007390.1	3.4964	1
ENSG00000155754	C2CD6	3.49598	1
ENSG00000236008	LINC01814	3.4954	1
ENSG00000276231	PIK3R6	3.49527	1
ENSG00000241158	ADAMTS9.AS1	3.49512	1
ENSG00000163209	SPRR3	3.49502	3.60723e-17
ENSG00000274736	CCL23	3.49492	1
ENSG00000222005	LINC01118	3.49472	1
ENSG00000279675	AC080100.1	3.49452	1
ENSG00000268864	AC011487.2	3.4945	1
ENSG00000223470	AL117338.1	3.4945	1
ENSG00000225527	AL450384.1	3.49437	1
ENSG00000239577	RN7SL388P	3.49406	1
ENSG00000279628	AC131280.1	3.49228	1
ENSG00000230927	TMBIM7P	3.49205	1
ENSG00000179046	TRIML2	3.49189	1
ENSG00000173110	HSPA6	3.4916	1.30207e-05
ENSG00000155026	RSPH10B	3.49108	0.191425
ENSG00000252614	RNU6.807P	3.48816	1
ENSG00000254484	AP002336.1	3.48785	1
ENSG00000201885	Y_RNA.319	3.48756	1
ENSG00000169291	SHE	3.48714	1
ENSG00000119535	CSF3R	3.48672	0.00475526
ENSG00000261575	AC005829.1	3.48664	1
ENSG00000133169	BEX1	3.48596	1
ENSG00000270919	AC108451.2	3.48474	1
ENSG00000226928	RPS14P4	3.48422	0.0242737
ENSG00000224769	MUC20P1	3.48371	1.52057e-05
ENSG00000198125	MB	3.47757	3.34098e-07
ENSG00000170482	SLC23A1	3.47507	0.984815
ENSG00000188263	IL17REL	3.47495	0.97726
ENSG00000123329	ARHGAP9	3.47415	0.136806
ENSG00000185040	SPDYE16	3.47178	0.966545
ENSG00000251726	RNU7.41P	3.47045	0.386586
ENSG00000265359	AC004231.3	3.46804	0.938759
ENSG00000232362	ATP5LP2	3.46442	0.487174
ENSG00000232699	BDH2P1	3.46339	0.918607
ENSG00000248206	AC074194.1	3.46138	0.909832
ENSG00000226235	LEMD1.AS1	3.46093	0.914789
ENSG00000188984	AADACL3	3.45518	1
ENSG00000153002	CPB1	3.45413	1
ENSG00000205922	ONECUT3	3.45408	0.0285229
ENSG00000184571	PIWIL3	3.45367	1
ENSG00000185739	SRL	3.45229	1
ENSG00000241597	AC022121.1	3.45229	1
ENSG00000136099	PCDH8	3.45229	1
ENSG00000102109	PCSK1N	3.45227	1
ENSG00000231389	HLA.DPA1	3.45226	1
ENSG00000241965	RPS2P25	3.45225	1
ENSG00000230951	GPS2P2	3.45224	1
ENSG00000226807	MROH5	3.45224	1
ENSG00000273110	AL162591.3	3.45224	1
ENSG00000273792	AC022898.2	3.45223	1
ENSG00000259660	DNM1P47	3.45222	1
ENSG00000131686	CA6	3.45222	1
ENSG00000237737	DCTN1.AS1	3.45221	1
ENSG00000145920	CPLX2	3.45221	1
ENSG00000255340	AC087276.4	3.4522	1
ENSG00000105609	LILRB5	3.4522	1
ENSG00000249367	FABP5P12	3.4522	1
ENSG00000258001	AC126614.1	3.45219	1
ENSG00000263575	MIR4665	3.45215	1
ENSG00000234624	AC016894.1	3.45215	1
ENSG00000254235	AC022784.6	3.45215	1
ENSG00000203362	AL355802.1	3.45214	1
ENSG00000234166	ARHGEF19.AS1	3.45213	1
ENSG00000219529	AP000580.1	3.45212	1
ENSG00000279243	AP000769.3	3.45212	1
ENSG00000212248	RNU6.750P	3.45212	1
ENSG00000222932	RNU6.172P	3.45212	1
ENSG00000278910	BANCR	3.4521	1
ENSG00000281371	INE2	3.45208	1
ENSG00000261303	AC022748.2	3.45207	1
ENSG00000229948	B3GALNT1P1	3.45207	1
ENSG00000230044	AC110754.1	3.45207	1
ENSG00000214510	SPINK13	3.45207	1
ENSG00000185966	LCE3E	3.45207	1
ENSG00000253021	RNU6.902P	3.45206	1
ENSG00000233590	AC016395.1	3.45206	1
ENSG00000237422	AL158071.3	3.45205	1
ENSG00000282904	AC107398.4	3.45202	1
ENSG00000232407	AC104164.2	3.45201	1
ENSG00000274225	AP001065.2	3.45199	1
ENSG00000196341	OR8D1	3.45199	1
ENSG00000251389	YTHDF1P1	3.45199	1
ENSG00000259563	AC025430.1	3.45196	1
ENSG00000268705	BNIP3P26	3.45196	1
ENSG00000243230	AC011005.4	3.45196	1
ENSG00000251338	AC006499.7	3.45196	1
ENSG00000167754	KLK5	3.45191	1
ENSG00000230918	AC008063.1	3.45189	1
ENSG00000267453	LINC01835	3.45178	1
ENSG00000259098	AC025884.2	3.45178	1
ENSG00000258444	AL132855.1	3.45178	1
ENSG00000223574	TPMTP4	3.45178	1
ENSG00000226854	AL451105.2	3.45178	1
ENSG00000215313	RPL6P30	3.45178	1
ENSG00000250596	AC096751.1	3.45178	1
ENSG00000219190	AL353133.2	3.45178	1
ENSG00000248356	AC093864.1	3.45178	1
ENSG00000200998	Y_RNA.193	3.45178	1
ENSG00000239001	RNU6.420P	3.45178	1
ENSG00000249347	AC073648.2	3.45178	1
ENSG00000222001	AC106876.1	3.45178	1
ENSG00000233392	AC104809.2	3.45178	1
ENSG00000235013	COX20P2	3.45178	1
ENSG00000264014	MIR4253	3.45178	1
ENSG00000282564	AL133516.1	3.45178	1
ENSG00000158488	CD1E	3.45168	1
ENSG00000227045	AL589765.1	3.45152	1
ENSG00000233996	AC013439.1	3.45144	1
ENSG00000273444	AC006023.2	3.45056	1
ENSG00000200385	SNORA42.1	3.45017	1
ENSG00000228212	OFD1P17	3.44926	1
ENSG00000225215	SMARCE1P1	3.44872	1
ENSG00000183607	GKN2	3.44822	1
ENSG00000123454	DBH	3.44718	1
ENSG00000105278	ZFR2	3.44605	1
ENSG00000278972	AC015920.1	3.44547	1
ENSG00000250215	CIR1P2	3.44533	1
ENSG00000201501	Y_RNA.711	3.44484	1
ENSG00000174469	CNTNAP2	3.44457	1
ENSG00000213147	RPL23AP60	3.44408	1
ENSG00000279283	AC131009.4	3.44323	0.00027114
ENSG00000280096	AC015967.2	3.44265	1
ENSG00000279772	AC026422.1	3.44178	1
ENSG00000172322	CLEC12A	3.44125	1
ENSG00000134042	MRO	3.44114	1
ENSG00000228695	CES1P1	3.44095	1
ENSG00000066032	CTNNA2	3.44033	1
ENSG00000259810	AC002519.1	3.43993	1
ENSG00000258121	AC089987.2	3.43956	1
ENSG00000250221	KRT8P32	3.43952	1
ENSG00000243954	RN7SL743P	3.43949	1
ENSG00000167861	HID1	3.43921	2.28423e-14
ENSG00000184956	MUC6	3.43871	1
ENSG00000179023	KLHDC7A	3.43817	0.00133228
ENSG00000267134	LINC01924	3.43739	1
ENSG00000258860	AL133163.2	3.43732	1
ENSG00000279417	AC019322.4	3.4368	1
ENSG00000282097	AL160408.6	3.43656	1
ENSG00000237747	AL160279.1	3.43467	1
ENSG00000261007	AC074051.5	3.43294	1
ENSG00000231234	SKP1P1	3.4328	1
ENSG00000258955	LINC00519	3.43165	5.93456e-06
ENSG00000107736	CDH23	3.43153	0.230239
ENSG00000282100	AC091046.3	3.43053	0.0548191
ENSG00000105388	CEACAM5	3.4257	3.17168e-09
ENSG00000259196	HMBOX1.IT1	3.42454	0.123909
ENSG00000232748	AC135050.1	3.42367	1
ENSG00000157404	KIT	3.42063	0.0163526
ENSG00000279144	AC099667.1	3.42032	1
ENSG00000214694	ARHGEF33	3.41995	1
ENSG00000280399	AC022497.1	3.41949	1
ENSG00000242882	RPL5P11	3.41908	1
ENSG00000259711	AC106738.1	3.41829	1
ENSG00000254294	AC021305.1	3.418	1
ENSG00000261026	AC105046.1	3.41626	1
ENSG00000277586	NEFL	3.41582	1
ENSG00000199460	RNU6.1216P	3.41571	1
ENSG00000186244	AC091180.1	3.41556	1
ENSG00000241886	AC112496.1	3.41494	1
ENSG00000011465	DCN	3.4142	6.03085e-05
ENSG00000175946	KLHL38	3.41403	1
ENSG00000215480	OR7E37P	3.41371	1
ENSG00000132915	PDE6A	3.4137	1
ENSG00000196350	ZNF729	3.41355	1
ENSG00000267107	PCAT19	3.41353	1
ENSG00000204677	FAM153C	3.41327	1
ENSG00000223642	AC008277.1	3.41284	1
ENSG00000236478	AC012513.2	3.41236	1
ENSG00000222678	RN7SKP213	3.41235	1
ENSG00000250761	AC093305.1	3.41235	1
ENSG00000231603	AL606490.5	3.41235	1
ENSG00000235248	OR13C1P	3.41234	1
ENSG00000237354	OR52S1P	3.41234	1
ENSG00000237913	FTLP19	3.41233	1
ENSG00000237672	KRR1P1	3.41233	1
ENSG00000229899	AC084290.1	3.41233	1
ENSG00000246084	LINC02325	3.41233	1
ENSG00000187812	AC019294.1	3.41233	1
ENSG00000266072	MIR5693	3.41233	1
ENSG00000075429	CACNG5	3.41233	1
ENSG00000259064	AC091544.4	3.41233	1
ENSG00000266767	AP000897.2	3.41233	1
ENSG00000160856	FCRL3	3.4122	1
ENSG00000184608	FAM167A.AS1	3.41201	1
ENSG00000249774	AC025458.1	3.41154	1
ENSG00000269437	NXF2B	3.41122	1
ENSG00000106113	CRHR2	3.41117	1
ENSG00000253967	AC022730.4	3.41089	1
ENSG00000248528	LINC02058	3.41087	1
ENSG00000205755	CRLF2	3.41086	1
ENSG00000183098	GPC6	3.41086	1
ENSG00000006788	MYH13	3.41066	1
ENSG00000232520	AC012507.2	3.41062	1
ENSG00000221818	EBF2	3.41023	1
ENSG00000251643	AC093763.4	3.41023	1
ENSG00000252996	RNU6.1315P	3.41023	1
ENSG00000126251	GPR42	3.41023	1
ENSG00000231616	AL354733.2	3.4099	1
ENSG00000251046	ZNF969P	3.40962	1
ENSG00000253480	AC122713.1	3.40958	1
ENSG00000232301	LNCPRESS1	3.40948	1
ENSG00000254864	AC107884.2	3.40932	1
ENSG00000116194	ANGPTL1	3.40929	1
ENSG00000197951	ZNF71	3.40915	1
ENSG00000226167	AP4B1.AS1	3.40901	1
ENSG00000146276	GABRR1	3.40891	1
ENSG00000223963	THAP12P8	3.40876	1
ENSG00000264810	MIR4441	3.40876	1
ENSG00000189134	NKAPL	3.40875	1
ENSG00000218565	AL592429.1	3.40875	1
ENSG00000238152	AC092865.3	3.40875	1
ENSG00000180875	GREM2	3.40838	1
ENSG00000237484	LINC01684	3.40837	1
ENSG00000261581	HERC2P11	3.40793	1
ENSG00000231416	AL358472.1	3.40788	1
ENSG00000261872	AC002558.2	3.40733	1
ENSG00000036473	OTC	3.40718	1
ENSG00000068781	STON1.GTF2A1L	3.40678	1
ENSG00000215127	SYT14P1	3.40643	1
ENSG00000258891	AC005480.1	3.40639	1
ENSG00000188716	DUPD1	3.40619	1
ENSG00000233974	AC138951.1	3.40604	1
ENSG00000271763	AC091544.6	3.40559	1
ENSG00000231971	AL078590.2	3.40552	1
ENSG00000283227	SPRR5	3.40542	1
ENSG00000232667	AC004862.1	3.40527	1
ENSG00000240238	AC092754.1	3.40522	1
ENSG00000250727	AC100871.1	3.40522	1
ENSG00000189377	CXCL17	3.40457	1.30382e-08
ENSG00000211895	IGHA1	3.40423	1
ENSG00000134121	CHL1	3.40401	1
ENSG00000124205	EDN3	3.40386	1
ENSG00000272417	AC034229.4	3.40384	1
ENSG00000047457	CP	3.40361	4.21635e-05
ENSG00000279357	AC007224.2	3.40326	1
ENSG00000162267	ITIH3	3.40322	1
ENSG00000167618	LAIR2	3.40317	0.282562
ENSG00000262074	SNORD3B.2	3.40242	0.0945843
ENSG00000214414	TRIM77	3.40231	1
ENSG00000167104	BPIFB6	3.40211	1
ENSG00000268101	CYP2G2P	3.40203	1
ENSG00000236172	MIR7515HG	3.40191	1
ENSG00000264739	AC093484.2	3.40157	1
ENSG00000245164	LINC00861	3.40152	1
ENSG00000273035	AC007684.1	3.4011	1
ENSG00000281450	PANDAR	3.40065	1
ENSG00000273523	AL139082.1	3.4006	1
ENSG00000223738	AC016930.1	3.4006	1
ENSG00000081051	AFP	3.4004	1
ENSG00000072657	TRHDE	3.39993	1
ENSG00000259200	AC068722.1	3.39941	1
ENSG00000272235	AL590438.1	3.39936	1
ENSG00000221044	U3.40	3.39921	1
ENSG00000080007	DDX43	3.39917	1
ENSG00000131910	NR0B2	3.39874	1
ENSG00000146926	ASB10	3.39859	1
ENSG00000151577	DRD3	3.3982	1
ENSG00000101098	RIMS4	3.39807	1
ENSG00000265746	KYNUP2	3.3967	1
ENSG00000243116	AC092943.1	3.39656	1
ENSG00000168004	HRASLS5	3.39577	1
ENSG00000248227	AC024023.1	3.39548	1
ENSG00000255156	RNY1P9	3.3941	1
ENSG00000189167	ZAR1L	3.39393	1
ENSG00000167767	KRT80	3.39163	4.80363e-18
ENSG00000174944	P2RY14	3.39159	1
ENSG00000104371	DKK4	3.39047	0.000655593
ENSG00000242971	RN7SL233P	3.39031	0.355359
ENSG00000152128	TMEM163	3.3894	1.00844e-05
ENSG00000198077	CYP2A7	3.3882	0.435269
ENSG00000228763	LIMS1.AS1	3.38819	1
ENSG00000122543	OCM	3.38553	1
ENSG00000276532	Metazoa_SRP.132	3.38529	1
ENSG00000237401	LINC01304	3.38258	1
ENSG00000170498	KISS1	3.38133	1.52954e-08
ENSG00000202172	RNU6.1327P	3.38127	1
ENSG00000226521	AC087499.3	3.37996	1
ENSG00000203472	AC009163.1	3.3799	1
ENSG00000279164	AL118508.3	3.37931	1
ENSG00000110169	HPX	3.37924	1
ENSG00000254481	AP000911.2	3.37908	0.525081
ENSG00000215184	RPS12P16	3.37897	0.233911
ENSG00000137709	POU2F3	3.37716	2.52593e-08
ENSG00000171954	CYP4F22	3.37631	1
ENSG00000249484	LINC01470	3.37401	1
ENSG00000265664	AC005544.2	3.37397	1
ENSG00000235066	AC009303.2	3.37361	1
ENSG00000147724	FAM135B	3.37284	1
ENSG00000241825	RPL7P42	3.3725	1
ENSG00000242705	ICE2P2	3.37226	1
ENSG00000203585	LINC02408	3.37145	1
ENSG00000145362	ANK2	3.37101	0.102333
ENSG00000240003	RPL7P24	3.37067	0.1878
ENSG00000253356	AC084024.3	3.37003	0.233905
ENSG00000242258	LINC00996	3.3699	1
ENSG00000257987	TEX49	3.3699	1
ENSG00000196353	CPNE4	3.36956	0.439008
ENSG00000270542	AL356218.2	3.36753	1
ENSG00000280153	AC133065.6	3.36745	1
ENSG00000235358	AC093151.3	3.36637	1
ENSG00000224822	THRB.IT1	3.36478	0.0444707
ENSG00000279361	AC079331.1	3.36316	0.3697
ENSG00000182901	RGS7	3.3614	1
ENSG00000125900	SIRPD	3.36112	1
ENSG00000223861	AL365436.1	3.36035	0.107863
ENSG00000117594	HSD11B1	3.35726	0.000715768
ENSG00000257195	HNRNPA1P50	3.35707	1
ENSG00000236991	EDRF1.AS1	3.3569	1
ENSG00000227497	PABPC1P6	3.35594	1
ENSG00000118729	CASQ2	3.35544	1
ENSG00000273389	AC104059.1	3.35493	1
ENSG00000089250	NOS1	3.35476	1
ENSG00000173826	KCNH6	3.35095	1
ENSG00000175879	HOXD8	3.34975	1
ENSG00000117501	MROH9	3.34935	1
ENSG00000100373	UPK3A	3.34907	1
ENSG00000167614	TTYH1	3.34806	0.0408097
ENSG00000128917	DLL4	3.34708	8.70127e-07
ENSG00000231795	ITCH.IT1	3.34688	0.530171
ENSG00000252874	Y_RNA.457	3.34608	1
ENSG00000229056	AC020571.1	3.34544	1
ENSG00000267128	RNF157.AS1	3.34435	0.00317565
ENSG00000104938	CLEC4M	3.34275	1
ENSG00000224208	AL590762.3	3.34169	1
ENSG00000149260	CAPN5	3.34029	1.5693e-14
ENSG00000204020	LIPN	3.33892	1
ENSG00000218596	AL162578.1	3.33747	0.721815
ENSG00000145321	GC	3.33519	1
ENSG00000003987	MTMR7	3.33459	0.348293
ENSG00000240625	RN7SL403P	3.33339	1
ENSG00000036565	SLC18A1	3.3315	1
ENSG00000198939	ZFP2	3.32814	1
ENSG00000116833	NR5A2	3.32633	0.0831246
ENSG00000222046	DCDC2B	3.32318	1
ENSG00000132437	DDC	3.32269	1
ENSG00000144218	AFF3	3.3182	0.386175
ENSG00000168509	HFE2	3.318	1
ENSG00000143869	GDF7	3.31787	1
ENSG00000157856	DRC1	3.31698	1
ENSG00000234377	RNF219.AS1	3.31696	1
ENSG00000273691	AC087284.1	3.31639	0.223803
ENSG00000257826	AL133304.2	3.31328	1
ENSG00000163083	INHBB	3.31061	0.00117744
ENSG00000279951	AL138688.2	3.31012	0.187457
ENSG00000223458	LMO7DN.IT1	3.30915	1
ENSG00000259156	CHEK2P2	3.30813	1
ENSG00000206142	AP000552.1	3.3058	1
ENSG00000253284	AC092828.1	3.30365	0.0813998
ENSG00000197506	SLC28A3	3.30099	0.00016534
ENSG00000282890	AC009975.1	3.30079	1
ENSG00000149124	GLYAT	3.30006	1
ENSG00000256331	NIFKP3	3.29942	1
ENSG00000211896	IGHG1	3.29892	1
ENSG00000280092	AC002044.3	3.29721	1
ENSG00000205116	TMEM88B	3.29706	0.255598
ENSG00000211592	IGKC	3.2957	1
ENSG00000206190	ATP10A	3.29558	1
ENSG00000259682	AC091231.1	3.29547	1
ENSG00000259704	AC124248.1	3.29388	1
ENSG00000241570	PAQR9.AS1	3.2935	1
ENSG00000239932	RN7SL606P	3.29215	1
ENSG00000245059	AC092718.1	3.29189	1
ENSG00000048462	TNFRSF17	3.29179	1
ENSG00000188277	C15orf62	3.29081	6.26831e-08
ENSG00000249175	AC008534.1	3.28992	1
ENSG00000130513	GDF15	3.28924	2.02406e-08
ENSG00000166143	PPP1R14D	3.28634	0.000677906
ENSG00000243016	AC112482.1	3.28368	1
ENSG00000225195	AC078962.1	3.28329	0.133714
ENSG00000210841	RNU6ATAC26P	3.28241	1
ENSG00000233936	AL390778.2	3.28215	1
ENSG00000229672	AL450322.2	3.28214	1
ENSG00000246820	AC091013.1	3.28198	1
ENSG00000163518	FCRL4	3.28187	1
ENSG00000164438	TLX3	3.2806	1
ENSG00000272983	AL117339.4	3.2797	1
ENSG00000223561	AC005165.1	3.27705	1
ENSG00000085563	ABCB1	3.27674	1
ENSG00000218416	PP14571	3.27591	1.16249e-11
ENSG00000229276	REV3L.IT1	3.2741	1
ENSG00000233930	KRTAP5.AS1	3.27179	0.0863129
ENSG00000262097	LINC02185	3.27075	1
ENSG00000162399	BSND	3.2687	1
ENSG00000223808	AC044784.1	3.26802	0.30058
ENSG00000169474	SPRR1A	3.26767	4.39059e-12
ENSG00000235920	AC073109.1	3.26708	0.448773
ENSG00000197893	NRAP	3.26697	1
ENSG00000172602	RND1	3.26535	2.25927e-06
ENSG00000168122	ZNF355P	3.26514	1
ENSG00000255081	AP003168.2	3.26465	1
ENSG00000255446	AP003064.2	3.26413	0.037398
ENSG00000279476	AC092139.4	3.26109	0.118051
ENSG00000256925	ADGRA1.AS1	3.26067	1
ENSG00000229145	ACTBP1	3.25889	1
ENSG00000236985	AL121892.1	3.25849	1
ENSG00000255433	AP001803.2	3.25739	1
ENSG00000261617	LINC02177	3.25739	1
ENSG00000274215	AC106028.4	3.25703	1
ENSG00000144366	GULP1	3.25671	1.42392e-10
ENSG00000273363	AL353801.3	3.2556	0.277639
ENSG00000189002	PROS2P	3.2553	1
ENSG00000271828	AC008937.3	3.2543	1
ENSG00000166569	CPLX4	3.25414	1
ENSG00000223431	MTND6P21	3.25397	1
ENSG00000261456	TUBB8	3.25396	1
ENSG00000112164	GLP1R	3.2537	1
ENSG00000255968	AC024145.1	3.25353	1
ENSG00000200095	RNU6.181P	3.25293	1
ENSG00000233293	AL133343.3	3.25282	1
ENSG00000113805	CNTN3	3.2518	1
ENSG00000130775	THEMIS2	3.25175	4.48774e-09
ENSG00000278344	AC063943.3	3.25171	0.295638
ENSG00000269945	AC004817.4	3.25163	1
ENSG00000274927	AC239859.5	3.25159	1
ENSG00000241230	RN7SL801P	3.25138	1
ENSG00000246100	LINC00900	3.25137	1
ENSG00000226926	PDZPH1P	3.25124	1
ENSG00000234511	C5orf58	3.25119	1
ENSG00000250316	AC068880.1	3.2508	1
ENSG00000237412	PRSS56	3.2507	1
ENSG00000225619	MYT1L.AS1	3.25027	1
ENSG00000236678	LINC00347	3.25026	1
ENSG00000235597	LINC01102	3.24978	1
ENSG00000232794	HNRNPDP1	3.24938	1
ENSG00000233947	AL353705.3	3.24886	1
ENSG00000236031	AL591721.1	3.24864	1
ENSG00000163982	OTOP1	3.24853	1
ENSG00000268981	AC024563.1	3.24852	1
ENSG00000284592	AL357143.2	3.24834	1
ENSG00000183242	WT1.AS	3.24791	1
ENSG00000146809	ASB15	3.24785	1
ENSG00000242251	RN7SL20P	3.24775	1
ENSG00000214335	CTAGE16P	3.24753	1
ENSG00000225963	AC009950.1	3.24752	1
ENSG00000277749	AC023300.2	3.24695	1
ENSG00000230442	AC006333.1	3.24694	1
ENSG00000258214	AC108721.1	3.24675	1
ENSG00000226825	LINC01509	3.24669	1
ENSG00000283457	AC087565.2	3.24669	1
ENSG00000137747	TMPRSS13	3.24656	1.61448e-14
ENSG00000260458	KCNJ18	3.24642	0.0666142
ENSG00000132464	ENAM	3.24628	1
ENSG00000231261	HMGN2P10	3.24617	1
ENSG00000233977	AC099681.3	3.24615	1
ENSG00000221066	SNORD111	3.24608	1
ENSG00000203688	AL356123.1	3.24607	1
ENSG00000280719	PCAT5	3.24581	1
ENSG00000268388	FENDRR	3.24523	1
ENSG00000261340	LINC01616	3.24462	1
ENSG00000187867	PALM3	3.24428	0.00480353
ENSG00000226397	C12orf77	3.24396	1
ENSG00000165471	MBL2	3.24396	1
ENSG00000253300	AC018541.1	3.24396	1
ENSG00000274008	Metazoa_SRP.86	3.24392	1
ENSG00000253105	AP003548.1	3.24391	1
ENSG00000256407	AL357673.1	3.24391	1
ENSG00000230676	AL353803.2	3.24387	1
ENSG00000262115	AC027601.2	3.24385	1
ENSG00000258933	LINC02279	3.24349	1
ENSG00000239718	HLTF.AS1	3.24349	1
ENSG00000271063	SNRPGP17	3.24273	1
ENSG00000254081	LINC01299	3.24254	1
ENSG00000200246	RNA5SP263	3.24218	1
ENSG00000254757	AC127526.3	3.24193	1
ENSG00000283003	AC007221.2	3.24127	1
ENSG00000260702	AL031713.1	3.24127	1
ENSG00000072694	FCGR2B	3.2412	1
ENSG00000274391	TPTE	3.24059	1
ENSG00000226604	PAPPA.AS2	3.24058	1
ENSG00000181234	TMEM132C	3.24058	1
ENSG00000230936	AC073347.1	3.24058	1
ENSG00000235881	AC114776.1	3.24057	1
ENSG00000227394	AC007386.1	3.24057	1
ENSG00000132872	SYT4	3.24044	1
ENSG00000259610	AC023034.2	3.24024	1
ENSG00000254361	AC046195.2	3.24023	1
ENSG00000237038	USP17L8	3.24023	1
ENSG00000251568	ALG3P1	3.24022	1
ENSG00000185467	KPNA7	3.23949	7.88319e-06
ENSG00000232021	LEF1.AS1	3.23916	0.281898
ENSG00000230552	AC092162.2	3.2391	1
ENSG00000206936	RNU4.52P	3.23877	1
ENSG00000229315	MCHR2.AS1	3.23876	1
ENSG00000234717	TMEM212.AS1	3.23876	1
ENSG00000254054	AC087273.2	3.23841	1
ENSG00000241587	RN7SL482P	3.23769	1
ENSG00000273287	AL008718.2	3.23691	1
ENSG00000235984	GPC5.AS1	3.23691	1
ENSG00000260010	ZNF720P1	3.23669	1
ENSG00000225997	OR4A8	3.23669	1
ENSG00000203809	LIN28B.AS1	3.23668	1
ENSG00000183778	B3GALT5	3.2359	0.0049558
ENSG00000275256	AC104307.1	3.23535	1
ENSG00000226433	AP000290.1	3.2347	1
ENSG00000283406	DGCR5.1	3.23469	1
ENSG00000188334	BSPH1	3.23469	1
ENSG00000182415	CDY2A	3.23469	1
ENSG00000213908	CYP2A7P1	3.23469	1
ENSG00000268296	AC022145.1	3.23469	1
ENSG00000264072	AP001180.2	3.23469	1
ENSG00000252064	Y_RNA.716	3.23469	1
ENSG00000149451	ADAM33	3.23469	1
ENSG00000205018	AC092384.1	3.23469	1
ENSG00000232135	AL031663.1	3.23469	1
ENSG00000271626	AC104763.2	3.23469	1
ENSG00000259611	LINC01582	3.23469	1
ENSG00000261835	AC007610.3	3.23469	1
ENSG00000271072	PHBP20	3.23468	1
ENSG00000254585	MAGEL2	3.23468	1
ENSG00000206822	Y_RNA.578	3.23468	1
ENSG00000235875	ARHGEF7.AS2	3.23468	1
ENSG00000257522	AL133166.1	3.23468	1
ENSG00000280208	GGT4P	3.23468	1
ENSG00000256783	AC079031.1	3.23467	1
ENSG00000188620	HMX3	3.23467	1
ENSG00000257763	OR5BK1P	3.23467	1
ENSG00000225152	AL160290.1	3.23467	1
ENSG00000256630	AC090424.1	3.23467	1
ENSG00000256597	LINC02393	3.23467	1
ENSG00000170374	SP7	3.23467	1
ENSG00000235746	CTBP2P2	3.23467	1
ENSG00000255071	SAA2.SAA4	3.23466	1
ENSG00000238021	ARMC4P1	3.23466	1
ENSG00000270969	AP001823.1	3.23466	1
ENSG00000221468	RNU6ATAC11P	3.23466	1
ENSG00000206013	IFITM5	3.23466	1
ENSG00000237443	OR13D2P	3.23466	1
ENSG00000253997	AC090142.3	3.23466	1
ENSG00000253877	LINC01608	3.23465	1
ENSG00000254253	AC022861.1	3.23465	1
ENSG00000230365	AL451129.1	3.23465	1
ENSG00000200922	Y_RNA.424	3.23465	1
ENSG00000253840	AC044836.1	3.23465	1
ENSG00000225365	AC078942.1	3.23465	1
ENSG00000147381	MAGEA4	3.23465	1
ENSG00000236861	AC006378.1	3.23465	1
ENSG00000201282	Y_RNA.317	3.23465	1
ENSG00000221900	POM121L12	3.23464	1
ENSG00000249853	HS3ST5	3.23464	1
ENSG00000270484	AL078595.2	3.23464	1
ENSG00000227516	AL160163.1	3.23464	1
ENSG00000220758	VN1R10P	3.23464	1
ENSG00000239659	AC104971.1	3.23464	1
ENSG00000278343	AL356130.2	3.23464	1
ENSG00000168903	BTNL3	3.23463	1
ENSG00000261625	AP003071.4	3.23463	1
ENSG00000178187	ZNF454	3.23463	1
ENSG00000248199	AC026434.1	3.23463	1
ENSG00000253406	AC012613.2	3.23463	1
ENSG00000228303	AC095038.1	3.23462	1
ENSG00000251435	C1GALT1P2	3.23462	1
ENSG00000249627	AC017037.1	3.23462	1
ENSG00000248506	AC097474.1	3.23462	1
ENSG00000251170	AC004052.1	3.23462	1
ENSG00000198398	TMEM207	3.23462	1
ENSG00000239774	AC125618.1	3.23462	1
ENSG00000232382	OR5K1	3.23461	1
ENSG00000239519	CADM2.AS1	3.23461	1
ENSG00000278934	AC117489.1	3.23461	1
ENSG00000234562	TPMTP2	3.2346	1
ENSG00000224028	LINC01853	3.2346	1
ENSG00000221390	MIR1295A	3.2346	1
ENSG00000283036	LINC01988	3.2346	1
ENSG00000230231	FMO7P	3.2346	1
ENSG00000233693	AL357568.1	3.2346	1
ENSG00000206640	Y_RNA.59	3.2346	1
ENSG00000239560	RN7SL479P	3.2346	1
ENSG00000227538	HNRNPFP1	3.23459	1
ENSG00000183114	FAM43B	3.23459	1
ENSG00000215156	AC138409.1	3.23119	0.69222
ENSG00000200834	Y_RNA.416	3.22889	0.134278
ENSG00000197353	LYPD2	3.22762	1.52867e-11
ENSG00000105289	TJP3	3.22594	1.67582e-07
ENSG00000231713	AF064860.2	3.22336	0.303871
ENSG00000101187	SLCO4A1	3.2232	1.51721e-08
ENSG00000279281	AC015883.1	3.22083	0.0596378
ENSG00000136695	IL36RN	3.21754	0.000246767
ENSG00000228437	LINC02474	3.2175	0.0528572
ENSG00000046889	PREX2	3.2164	0.299383
ENSG00000254528	AP000757.1	3.21569	0.00363552
ENSG00000213362	FTH1P12	3.21115	0.284296
ENSG00000168447	SCNN1B	3.2105	0.00182011
ENSG00000074370	ATP2A3	3.2083	3.03638e-13
ENSG00000149305	HTR3B	3.2041	0.152283
ENSG00000147883	CDKN2B	3.20069	0.334276
ENSG00000183196	CHST6	3.19367	1.04577e-05
ENSG00000224667	AC013470.1	3.19327	0.145098
ENSG00000142224	IL19	3.18936	0.691498
ENSG00000261143	ADAMTS7P3	3.18882	0.00731161
ENSG00000091986	CCDC80	3.18808	6.97153e-09
ENSG00000235885	LINC01828	3.18633	0.22226
ENSG00000262265	AC002558.3	3.18562	0.395348
ENSG00000114248	LRRC31	3.18457	0.358413
ENSG00000145287	PLAC8	3.17061	2.14402e-06
ENSG00000120057	SFRP5	3.16747	6.6739e-06
ENSG00000083067	TRPM3	3.16238	0.65565
ENSG00000106078	COBL	3.15784	2.13851e-07
ENSG00000279901	AC092117.2	3.15718	0.000152525
ENSG00000158714	SLAMF8	3.15511	0.395348
ENSG00000230417	LINC00856	3.14791	1
ENSG00000154198	CYP4Z2P	3.14535	1
ENSG00000238140	AC104170.2	3.14535	1
ENSG00000201317	RNU4.59P	3.14535	1
ENSG00000271277	AL356280.1	3.14535	1
ENSG00000175658	DRD5P2	3.14535	1
ENSG00000226570	AL450304.1	3.14535	1
ENSG00000229220	AC096633.1	3.14535	1
ENSG00000227940	LINC01696	3.14535	1
ENSG00000223306	RNU6.1304P	3.14535	1
ENSG00000181201	HIST3H2BA	3.14535	1
ENSG00000228058	LINC01736	3.14535	1
ENSG00000232085	AL606534.2	3.14535	1
ENSG00000177212	OR2T33	3.14535	1
ENSG00000182783	OR2T29	3.14535	1
ENSG00000231083	AC011747.1	3.14535	1
ENSG00000228329	LINC01890	3.14535	1
ENSG00000234169	LINC01868	3.14535	1
ENSG00000225765	LINC01831	3.14535	1
ENSG00000280878	AC017002.5	3.14535	1
ENSG00000252742	Y_RNA.104	3.14535	1
ENSG00000235435	AC096666.1	3.14535	1
ENSG00000223911	AC009480.1	3.14535	1
ENSG00000214211	CTAGE14P	3.14535	1
ENSG00000213601	KRT18P19	3.14535	1
ENSG00000227878	AC114760.1	3.14535	1
ENSG00000282836	AC068544.1	3.14535	1
ENSG00000227432	AC053503.1	3.14535	1
ENSG00000228909	LINC01803	3.14535	1
ENSG00000229172	AC073065.1	3.14535	1
ENSG00000261829	AC009407.1	3.14535	1
ENSG00000232746	LINC02022	3.14535	1
ENSG00000223968	AC098614.2	3.14535	1
ENSG00000244464	AC107029.2	3.14535	1
ENSG00000266383	MIR5002	3.14535	1
ENSG00000249540	AC117383.2	3.14535	1
ENSG00000243861	AC092994.1	3.14535	1
ENSG00000200052	Y_RNA.168	3.14535	1
ENSG00000224611	AC007919.1	3.14535	1
ENSG00000205955	HSP90AA5P	3.14535	1
ENSG00000249047	COX6B1P5	3.14535	1
ENSG00000249104	USP17L17	3.14535	1
ENSG00000250781	AC024022.1	3.14535	1
ENSG00000249531	AC098799.2	3.14535	1
ENSG00000250566	UGT2B29P	3.14535	1
ENSG00000250693	RPF2P2	3.14535	1
ENSG00000249018	GAPDHP56	3.14535	1
ENSG00000236941	AC106872.1	3.14535	1
ENSG00000248775	AC091951.3	3.14535	1
ENSG00000248769	AC139495.2	3.14535	1
ENSG00000178175	ZNF366	3.14535	1
ENSG00000243758	RPL35AP15	3.14535	1
ENSG00000207222	RNU6.456P	3.14535	1
ENSG00000200648	RNU6.226P	3.14535	1
ENSG00000217135	AL590004.1	3.14535	1
ENSG00000260673	AL034376.2	3.14535	1
ENSG00000233064	AL136307.1	3.14535	1
ENSG00000124780	KCNK17	3.14535	1
ENSG00000112706	IMPG1	3.14535	1
ENSG00000213150	AL512430.1	3.14535	1
ENSG00000218689	RPL5P21	3.14535	1
ENSG00000229923	AL583803.1	3.14535	1
ENSG00000211697	TRGV5	3.14535	1
ENSG00000181211	HECW1.IT1	3.14535	1
ENSG00000231681	AC020743.2	3.14535	1
ENSG00000227233	CICP17	3.14535	1
ENSG00000227491	CCNJP1	3.14535	1
ENSG00000241709	RN7SL265P	3.14535	1
ENSG00000253291	TRBV7.7	3.14535	1
ENSG00000223498	AL929302.1	3.14535	1
ENSG00000235304	LINC01281	3.14535	1
ENSG00000236276	NDP.AS1	3.14535	1
ENSG00000147081	AKAP4	3.14535	1
ENSG00000235170	MTND1P31	3.14535	1
ENSG00000237752	AL354685.2	3.14535	1
ENSG00000235190	AL008629.1	3.14535	1
ENSG00000237859	EEF1A1P31	3.14535	1
ENSG00000253774	AC114550.3	3.14535	1
ENSG00000255518	AC022239.3	3.14535	1
ENSG00000237215	AC232308.1	3.14535	1
ENSG00000253195	AC134698.2	3.14535	1
ENSG00000254202	AC015522.1	3.14535	1
ENSG00000253819	LINC01151	3.14535	1
ENSG00000236594	RPS27AP14	3.14535	1
ENSG00000120235	IFNA6	3.14535	1
ENSG00000269692	FKBP4P2	3.14535	1
ENSG00000225360	AL772155.2	3.14535	1
ENSG00000235523	AL135924.2	3.14535	1
ENSG00000228069	MTCO3P29	3.14535	1
ENSG00000229530	AL136097.1	3.14535	1
ENSG00000228143	AL512649.1	3.14535	1
ENSG00000165202	OR1Q1	3.14535	1
ENSG00000197790	OR52M1	3.14535	1
ENSG00000236248	AC104389.3	3.14535	1
ENSG00000240881	AC068472.1	3.14535	1
ENSG00000255161	AC113192.3	3.14535	1
ENSG00000251557	HNRNPKP3	3.14535	1
ENSG00000255268	AC130364.2	3.14535	1
ENSG00000272676	AP001521.1	3.14535	1
ENSG00000166930	MS4A5	3.14535	1
ENSG00000171671	SHANK2.AS3	3.14535	1
ENSG00000176302	FOXR1	3.14535	1
ENSG00000207124	RNU6.163P	3.14535	1
ENSG00000199733	RNA5SP307	3.14535	1
ENSG00000252532	RNU7.193P	3.14535	1
ENSG00000230468	CLUHP5	3.14535	1
ENSG00000256817	TPT1P12	3.14535	1
ENSG00000258360	NF1P12	3.14535	1
ENSG00000271272	AC068802.1	3.14535	1
ENSG00000199556	RNA5SP361	3.14535	1
ENSG00000257906	LINC02156	3.14535	1
ENSG00000243020	RPL7P39	3.14535	1
ENSG00000213272	RPL7AP9	3.14535	1
ENSG00000241744	AC079953.1	3.14535	1
ENSG00000257202	AC084398.2	3.14535	1
ENSG00000258249	AC125603.3	3.14535	1
ENSG00000249345	LINC02405	3.14535	1
ENSG00000248703	LINC02415	3.14535	1
ENSG00000236803	SDAD1P4	3.14535	1
ENSG00000227882	THAP12P6	3.14535	1
ENSG00000279393	AL139005.1	3.14535	1
ENSG00000126218	F10	3.14535	1
ENSG00000279770	LINC00552	3.14535	1
ENSG00000257635	CR383656.5	3.14535	1
ENSG00000258386	AL352984.1	3.14535	1
ENSG00000259077	AL136501.1	3.14535	1
ENSG00000229402	AL162151.1	3.14535	1
ENSG00000253325	IGHV7.34.1	3.14535	1
ENSG00000274576	IGHV2.70	3.14535	1
ENSG00000258594	AC021979.1	3.14535	1
ENSG00000281264	SALRNA3	3.14535	1
ENSG00000242066	RN7SL214P	3.14535	1
ENSG00000258433	AC087633.1	3.14535	1
ENSG00000259381	AC090695.1	3.14535	1
ENSG00000262090	AC136944.5	3.14535	1
ENSG00000270385	AC133539.2	3.14535	1
ENSG00000230201	ATP6V0CP1	3.14535	1
ENSG00000283025	AC027045.3	3.14535	1
ENSG00000227255	CDRT15P2	3.14535	1
ENSG00000202205	RNU6.1034P	3.14535	1
ENSG00000263317	LINC01982	3.14535	1
ENSG00000239527	RPS23P7	3.14535	1
ENSG00000214917	AC011825.1	3.14535	1
ENSG00000267511	ADAD1P2	3.14535	1
ENSG00000201816	SNORA73.3	3.14535	1
ENSG00000134438	RAX	3.14535	1
ENSG00000263547	AC011095.1	3.14535	1
ENSG00000283005	CDC27P3	3.14535	1
ENSG00000231470	HMGB3P2	3.14535	1
ENSG00000277550	AL031651.1	3.14535	1
ENSG00000233415	AL133419.1	3.14535	1
ENSG00000229892	AL035666.1	3.14535	1
ENSG00000265595	MIR4756	3.14535	1
ENSG00000125514	LINC00029	3.14535	1
ENSG00000179855	GIPC3	3.14535	1
ENSG00000232429	RPL21P131	3.14535	1
ENSG00000271666	AC008555.7	3.14535	1
ENSG00000264400	RN7SL491P	3.14535	1
ENSG00000176761	ZNF285B	3.14535	1
ENSG00000259108	LINC01595	3.14535	1
ENSG00000269758	AC092070.4	3.14535	1
ENSG00000268660	LETM1P2	3.14535	1
ENSG00000283583	AC007326.3	3.14535	1
ENSG00000230736	AL021937.1	3.14535	1
ENSG00000281732	Z84468.1	3.14535	1
ENSG00000250973	KRTAP13.6P	3.14535	1
ENSG00000263681	MIR3197	3.14535	1
ENSG00000235023	AP001626.1	3.14535	1
ENSG00000184274	LINC00315	3.14535	1
ENSG00000215899	AC209007.1	3.14393	1
ENSG00000232084	LINC01104	3.14393	1
ENSG00000279154	AL353726.2	3.14393	1
ENSG00000175779	C15orf53	3.14392	1
ENSG00000149452	SLC22A8	3.14365	1
ENSG00000164123	C4orf45	3.14358	1
ENSG00000231979	AL356361.2	3.14327	1
ENSG00000145863	GABRA6	3.14327	1
ENSG00000213871	TAF9BP1	3.14327	1
ENSG00000224341	AC006965.1	3.14327	1
ENSG00000226490	AC138647.1	3.14326	1
ENSG00000234055	AL158151.2	3.14275	1
ENSG00000253688	AC026904.3	3.14254	1
ENSG00000184226	PCDH9	3.14252	3.49487e-06
ENSG00000201683	Y_RNA.262	3.14223	1
ENSG00000163082	SGPP2	3.14077	0.000517072
ENSG00000234176	HSPA8P1	3.14065	1
ENSG00000214031	AC092474.1	3.14044	1
ENSG00000279020	C18orf15	3.14043	1
ENSG00000254198	AC113191.1	3.13996	1
ENSG00000223795	AL669970.1	3.13908	1
ENSG00000216613	AL023284.2	3.13843	1
ENSG00000216813	AL358178.1	3.13833	1
ENSG00000234397	AL591122.1	3.138	1
ENSG00000246211	P4HA3.AS1	3.13798	1
ENSG00000260802	LINC00890	3.13617	1
ENSG00000215343	ZNF705D	3.13616	1
ENSG00000225116	AL353193.1	3.13616	1
ENSG00000276631	AC007786.3	3.13616	1
ENSG00000187600	TMEM247	3.13522	1
ENSG00000226206	BX470209.1	3.13522	1
ENSG00000276085	CCL3L1	3.13517	0.382551
[truncated: 56,175 more rows]

## Sheet: Suppl. table 2
Ensembl ID	gene	logFC	FDR
ENSG00000200959	SNORA74A	6.77153	0.0905537
ENSG00000143416	SELENBP1	6.71233	0.00987435
ENSG00000162543	UBXN10	6.65557	2.01334e-07
ENSG00000252010	SCARNA5	6.59517	0.0541106
ENSG00000249184	AC107074.1	6.56662	2.98428e-05
ENSG00000201998	SNORA23	6.29441	0.125687
ENSG00000162493	PDPN	6.22805	0.00279545
ENSG00000277918	U1.10	6.10523	0.00911171
ENSG00000115474	KCNJ13	5.94986	0.0576612
ENSG00000255071	SAA2.SAA4	5.8677	0.168786
ENSG00000161681	SHANK1	5.86439	0.00544215
ENSG00000163631	ALB	5.82538	0.00163026
ENSG00000169508	GPR183	5.81559	1.96907e-11
ENSG00000212402	SNORA74B	5.73601	0.212017
ENSG00000128262	POM121L9P	5.71007	0.0142569
ENSG00000200558	RNA5SP429	5.69717	0.0768438
ENSG00000244641	AP000926.3	5.6828	0.00294836
ENSG00000263934	SNORD3A	5.6796	6.13007e-12
ENSG00000274750	HIST1H3E	5.67054	0.0175432
ENSG00000140505	CYP1A2	5.62282	0.0202192
ENSG00000165953	SERPINA12	5.49671	0.0141822
ENSG00000165646	SLC18A2	5.42588	0.00510005
ENSG00000206737	RNVU1.18	5.38085	0.000471187
ENSG00000259535	RPL21P12	5.3215	0.0439333
ENSG00000235332	RPSAP76	5.31846	0.122169
ENSG00000140015	KCNH5	5.30134	0.0774868
ENSG00000199994	RNA5SP145	5.26522	0.184695
ENSG00000172179	PRL	5.24311	0.0171824
ENSG00000224666	Z84484.1	5.22833	0.0239597
ENSG00000257017	HP	5.221	1.47758e-09
ENSG00000206652	RNU1.1	5.19962	0.00148553
ENSG00000223711	AC069213.1	5.15146	0.038005
ENSG00000157542	KCNJ6	5.15077	0.104622
ENSG00000201098	RNY1	5.14555	0.437304
ENSG00000232457	SLC16A6P1	5.05781	0.0526664
ENSG00000175463	TBC1D10C	5.05586	0.121812
ENSG00000198739	LRRTM3	5.05099	0.180676
ENSG00000237668	RPS15AP38	5.04903	0.13379
ENSG00000280042	AC022336.3	5.0399	0.179199
ENSG00000153347	FAM81B	5.00552	0.042103
ENSG00000202354	RNY3	5.00545	0.227049
ENSG00000175164	ABO	5.00099	0.312148
ENSG00000260714	AC133552.1	4.99599	0.23503
ENSG00000203386	LINC01317	4.99488	0.105214
ENSG00000197406	DIO3	4.97357	0.117545
ENSG00000254438	AC022240.1	4.96973	0.14003
ENSG00000115085	ZAP70	4.96746	1.59349e-06
ENSG00000072182	ASIC4	4.9645	0.16075
ENSG00000225108	ZBTB45P1	4.96269	0.0982453
ENSG00000267062	AC018761.2	4.9576	0.166908
ENSG00000079112	CDH17	4.94104	0.223391
ENSG00000232901	CYCSP10	4.87906	0.172834
ENSG00000110900	TSPAN11	4.84678	3.72267e-13
ENSG00000280032	AP002800.1	4.83451	0.293533
ENSG00000235899	LINC01564	4.81923	0.166824
ENSG00000199506	RNU6.247P	4.79428	0.121326
ENSG00000207513	RNU1.3	4.78838	0.00823172
ENSG00000101203	COL20A1	4.77962	0.112885
ENSG00000224023	FLJ37035	4.77295	0.109137
ENSG00000262074	SNORD3B.2	4.76712	1.72687e-06
ENSG00000168539	CHRM1	4.76533	0.17757
ENSG00000261804	AC007342.4	4.76519	0.105214
ENSG00000213759	UGT2B11	4.76207	0.0793528
ENSG00000205853	RFPL3S	4.75986	0.104769
ENSG00000271734	Z98200.1	4.75901	0.106153
ENSG00000257771	LINC02395	4.75612	0.21003
ENSG00000207389	RNU1.4	4.75278	0.0152425
ENSG00000077498	TYR	4.74315	0.244559
ENSG00000224769	MUC20P1	4.7316	0.157661
ENSG00000273768	U1.5	4.7231	0.00804058
ENSG00000279837	AC112694.2	4.72059	0.376084
ENSG00000007171	NOS2	4.71316	0.286899
ENSG00000223390	AL445685.1	4.70861	0.242165
ENSG00000203859	HSD3B2	4.70404	0.272811
ENSG00000257838	AC106788.1	4.6874	0.331247
ENSG00000155530	LRGUK	4.68187	0.211706
ENSG00000206585	RNVU1.7	4.67958	0.00791835
ENSG00000235072	AC012074.1	4.67138	0.273668
ENSG00000234224	TMEM229A	4.6667	0.3683
ENSG00000200795	RNU4.1	4.66309	0.0190303
ENSG00000186442	KRT3	4.63943	8.3525e-05
ENSG00000176956	LY6H	4.61914	0.139052
ENSG00000282221	AC119427.1	4.61886	0.155231
ENSG00000258082	AL391832.3	4.6173	0.225761
ENSG00000250995	AL391280.1	4.61455	0.135488
ENSG00000171595	DNAI2	4.60112	0.206541
ENSG00000226644	AL121899.1	4.59379	0.188333
ENSG00000158014	SLC30A2	4.5798	0.0136944
ENSG00000199347	RNU5E.1	4.54459	0.0932472
ENSG00000157502	MUM1L1	4.5144	1.32215e-13
ENSG00000244073	RPS4XP6	4.51312	0.376084
ENSG00000202248	RNA5SP85	4.51282	0.364073
ENSG00000153822	KCNJ16	4.50982	0.510207
ENSG00000252128	SNORD27.1	4.50342	0.400123
ENSG00000075673	ATP12A	4.49895	0.350128
ENSG00000224295	OLFM5P	4.48686	0.304727
ENSG00000258548	LINC00645	4.48414	0.610203
ENSG00000280241	AC079298.3	4.48355	0.274972
ENSG00000251611	AC079795.1	4.46816	0.554117
ENSG00000261595	AL603832.2	4.46546	0.293533
ENSG00000164188	RANBP3L	4.46397	0.00495901
ENSG00000228221	LINC00578	4.46267	0.191122
ENSG00000184956	MUC6	4.4623	0.0017482
ENSG00000112981	NME5	4.46215	0.199088
ENSG00000237283	AL691515.1	4.4565	0.263507
ENSG00000268223	ARL14EPL	4.45468	0.344631
ENSG00000254266	PKIA.AS1	4.44757	0.256882
ENSG00000283235	AC139493.2	4.44739	0.24249
ENSG00000163815	CLEC3B	4.44044	0.41018
ENSG00000144847	IGSF11	4.43495	0.316705
ENSG00000199523	RNA5SP226	4.42439	0.0292036
ENSG00000257343	AC055716.1	4.41537	0.409096
ENSG00000224097	AC021148.1	4.40713	0.363756
ENSG00000229191	AL358473.1	4.40161	0.424832
ENSG00000066230	SLC9A3	4.40101	0.00107571
ENSG00000236283	AC019197.1	4.38407	0.759662
ENSG00000227492	AL138921.1	4.3797	0.502207
ENSG00000200156	RNU5B.1	4.37839	0.0914098
ENSG00000252213	SNORA74D	4.37511	0.918769
ENSG00000198822	GRM3	4.37446	5.20707e-10
ENSG00000224273	AC005077.2	4.3692	0.792369
ENSG00000272465	AL031768.1	4.33356	0.40007
ENSG00000198535	C2CD4A	4.33253	7.04007e-05
ENSG00000163618	CADPS	4.33098	0.0125938
ENSG00000269583	L34079.3	4.3278	0.610383
ENSG00000265933	LINC00668	4.326	0.577086
ENSG00000280800	FP671120.3	4.32277	0.0367464
ENSG00000225693	LAGE3P1	4.31903	0.466368
ENSG00000141338	ABCA8	4.31633	0.00207518
ENSG00000262140	AC010653.1	4.30677	0.443593
ENSG00000279204	AC134043.2	4.30481	0.348719
ENSG00000202058	RN7SKP80	4.30346	0.0240975
ENSG00000266498	AC055811.3	4.2992	0.670002
ENSG00000277631	PGM5P3.AS1	4.29644	0.557418
ENSG00000254154	AL359075.2	4.28982	0.388616
ENSG00000273365	AL451074.6	4.28503	0.660231
ENSG00000162621	LRRC53	4.28176	0.360891
ENSG00000279584	AC005593.1	4.27272	0.289023
ENSG00000277893	SRD5A2	4.27053	0.338375
ENSG00000267193	AC023421.2	4.26421	0.319315
ENSG00000125245	GPR18	4.2624	0.346098
ENSG00000171570	RAB4B.EGLN2	4.26178	0.357056
ENSG00000279013	AC110774.1	4.26147	0.362323
ENSG00000273173	SNURF	4.26118	0.409329
ENSG00000204277	LINC01993	4.26058	0.422288
ENSG00000248610	HSPA8P4	4.2543	0.299191
ENSG00000232650	LINC01780	4.25417	0.348921
ENSG00000162624	LHX8	4.251	0.394973
ENSG00000214888	AL772337.1	4.24982	0.384058
ENSG00000253649	PRSS51	4.2396	0.391571
ENSG00000214842	RAD51AP2	4.23797	0.589917
ENSG00000257715	AC007298.1	4.23368	0.447508
ENSG00000254563	AP002768.1	4.22897	0.504069
ENSG00000201321	RNA5S9	4.22341	0.173503
ENSG00000164344	KLKB1	4.21895	0.00115311
ENSG00000234999	SNRPCP19	4.21315	0.679911
ENSG00000233300	EIF4A1P1	4.21027	1
ENSG00000232679	LINC01705	4.21018	0.717418
ENSG00000226668	AL136981.1	4.20733	1
ENSG00000232864	NUCKS1P1	4.20728	1
ENSG00000220326	AL603865.2	4.20683	1
ENSG00000207008	SNORA54	4.20673	1
ENSG00000188993	LRRC66	4.20241	0.813044
ENSG00000207142	Y_RNA.521	4.20055	1
ENSG00000200354	SNORA71D	4.19062	0.969321
ENSG00000135702	CHST5	4.1789	1
ENSG00000159261	CLDN14	4.17578	0.977929
ENSG00000202538	RNU4.2	4.16982	0.0281742
ENSG00000282608	ADORA3	4.16592	0.879164
ENSG00000197915	HRNR	4.15683	1
ENSG00000254423	AC087203.1	4.15422	1
ENSG00000267748	AC011479.1	4.15054	1
ENSG00000159712	ANKRD18CP	4.1505	0.936574
ENSG00000260156	AC020763.1	4.15039	0.709556
ENSG00000184224	C11orf72	4.14971	0.702582
ENSG00000255545	AP004608.1	4.14476	1
ENSG00000248405	PRR5.ARHGAP8	4.13946	1
ENSG00000225539	LINC01821	4.1377	0.610483
ENSG00000235066	AC009303.2	4.13393	0.693239
ENSG00000125735	TNFSF14	4.12805	0.85186
ENSG00000075035	WSCD2	4.11674	0.00826473
ENSG00000280026	AC005618.4	4.11468	0.650736
ENSG00000131379	C3orf20	4.11321	0.633736
ENSG00000227676	LINC01068	4.1118	0.521494
ENSG00000252866	RNA5SP243	4.11072	0.885277
ENSG00000249840	GAPDHP76	4.10941	0.804371
ENSG00000109193	SULT1E1	4.10796	0.811826
ENSG00000276103	U4	4.10479	0.700612
ENSG00000254973	AC105219.4	4.10478	0.74178
ENSG00000137709	POU2F3	4.10332	0.714036
ENSG00000186198	SLC51B	4.10145	0.677624
ENSG00000186310	NAP1L3	4.09511	0.949613
ENSG00000280037	AC092653.2	4.09405	0.568002
ENSG00000237766	GGTA2P	4.09333	0.545165
ENSG00000169994	MYO7B	4.09103	0.521755
ENSG00000204071	TCEAL6	4.08862	0.660789
ENSG00000256577	AC007406.4	4.08615	0.656524
ENSG00000279048	AC080080.1	4.08582	0.432011
ENSG00000277399	GPR179	4.08243	0.447471
ENSG00000279192	PWAR5	4.08035	0.52682
ENSG00000186462	NAP1L2	4.07918	0.506519
ENSG00000228008	AC105935.1	4.07632	1
ENSG00000270393	AC000095.1	4.07535	0.782038
ENSG00000204978	ERICH4	4.07349	0.667239
ENSG00000234315	OSTCP5	4.07293	0.828935
ENSG00000150656	CNDP1	4.07258	0.792166
ENSG00000230203	Z99714.1	4.0718	0.719711
ENSG00000270361	AL451085.1	4.0711	0.659287
ENSG00000106536	POU6F2	4.07051	0.535002
ENSG00000243323	PTPRVP	4.06801	0.42515
ENSG00000137872	SEMA6D	4.06236	0.442671
ENSG00000261429	DPPA2P4	4.06047	0.473249
ENSG00000173239	LIPM	4.06014	0.486109
ENSG00000185666	SYN3	4.06001	0.544577
ENSG00000271992	AL354872.2	4.05867	0.709857
ENSG00000078898	BPIFB2	4.05668	0.788594
ENSG00000207210	Y_RNA.255	4.05515	0.443872
ENSG00000201428	RN7SKP71	4.04991	0.0765189
ENSG00000247381	PLUT	4.04654	0.601772
ENSG00000231977	AL096828.1	4.04301	0.690331
ENSG00000236054	Z82246.1	4.0404	0.701146
ENSG00000202222	Y_RNA.17	4.03953	0.512563
ENSG00000242366	UGT1A8	4.03794	0.000769603
ENSG00000254143	AC022733.2	4.03764	0.798223
ENSG00000145384	FABP2	4.03605	0.942566
ENSG00000148482	SLC39A12	4.02425	0.74178
ENSG00000264443	AL445686.2	4.02374	0.560561
ENSG00000150594	ADRA2A	4.01282	0.000413765
ENSG00000236797	SPA17P1	4.00703	0.743536
ENSG00000259399	TGIF2.C20orf24	4.00443	0.782038
ENSG00000249956	UGT2B24P	4.00443	0.782038
ENSG00000200488	RN7SKP203	3.98464	0.0127078
ENSG00000249421	ADAMTS19.AS1	3.97597	0.00105942
ENSG00000171246	NPTX1	3.96207	1.53574e-18
ENSG00000181109	OR52P1P	3.96098	1
ENSG00000207825	MIR519B	3.96098	1
ENSG00000185313	SCN10A	3.95764	1
ENSG00000238554	RNU1.88P	3.95634	1
ENSG00000238835	SCARNA18.1	3.95509	1
ENSG00000267645	POLR2J2.1	3.9484	1
ENSG00000255438	AL354813.1	3.94421	1
ENSG00000272255	AC113361.1	3.94182	1
ENSG00000267523	AC008735.2	3.93806	1
ENSG00000198574	SH2D1B	3.93761	1.88262e-15
ENSG00000089199	CHGB	3.92097	8.45534e-14
ENSG00000255400	AC124276.3	3.91415	0.908812
ENSG00000257125	KRT127P	3.91401	0.00940065
ENSG00000276809	AL138955.1	3.91137	1
ENSG00000235237	Z82188.2	3.8975	1
ENSG00000257002	AP000438.1	3.89639	1
ENSG00000231149	AL354979.1	3.8949	1
ENSG00000184984	CHRM5	3.89322	0.874519
ENSG00000277720	AL031777.2	3.89224	1
ENSG00000258553	AL157911.1	3.89165	1
ENSG00000165449	SLC16A9	3.88958	6.35207e-05
ENSG00000115165	CYTIP	3.88805	8.03613e-11
ENSG00000250603	AC068658.1	3.88681	1
ENSG00000273777	CEACAM20	3.88518	0.968363
ENSG00000257281	AC009729.1	3.88234	0.935643
ENSG00000258352	AC119044.1	3.88132	0.937534
ENSG00000200312	RN7SKP255	3.87951	0.918414
ENSG00000251237	B3GNTL1P1	3.86988	1
ENSG00000271227	AL109918.3	3.86955	1
ENSG00000136872	ALDOB	3.86817	0.999685
ENSG00000277498	AC107081.3	3.86736	0.802856
ENSG00000102468	HTR2A	3.86574	0.00125976
ENSG00000215481	BCRP3	3.86524	0.78553
ENSG00000260093	AC034111.1	3.85571	0.826315
ENSG00000251620	STPG2.AS1	3.85549	0.823802
ENSG00000232139	LINC00867	3.85542	0.823289
ENSG00000123360	PDE1B	3.8553	0.00321487
ENSG00000208037	MIR320A	3.85044	1
ENSG00000243220	AC006159.2	3.84838	0.737197
ENSG00000012223	LTF	3.8471	0.726242
ENSG00000162873	KLHDC8A	3.84458	0.715764
ENSG00000113327	GABRG2	3.8445	0.703075
ENSG00000160321	ZNF208	3.84447	0.942566
ENSG00000119913	TECTB	3.8437	0.708033
ENSG00000248714	AC091180.2	3.84347	0.881351
ENSG00000167941	SOST	3.84288	0.86592
ENSG00000260390	AL360014.1	3.84261	0.697969
ENSG00000117215	PLA2G2D	3.84258	0.892719
ENSG00000270294	XIAPP1	3.8403	0.784142
ENSG00000163599	CTLA4	3.84025	0.83844
ENSG00000201185	RNA5SP202	3.83892	0.0130437
ENSG00000271216	LINC01050	3.83892	0.812277
ENSG00000145451	GLRA3	3.83875	0.758062
ENSG00000260671	AC010536.2	3.83836	0.802196
ENSG00000261634	AC026992.2	3.83816	0.798223
ENSG00000232164	LINC01873	3.83613	0.739194
ENSG00000262370	AC108134.3	3.8349	0.720496
ENSG00000226553	AC018735.1	3.83479	0.740061
ENSG00000271153	RPL23AP88	3.83353	0.699832
ENSG00000184613	NELL2	3.83294	6.03328e-07
ENSG00000156234	CXCL13	3.8303	1
ENSG00000250266	LINC01612	3.82936	1
ENSG00000145936	KCNMB1	3.82921	0.985417
ENSG00000260339	HEXA.AS1	3.82655	0.834827
ENSG00000189058	APOD	3.82582	0.0421166
ENSG00000258171	LINC02412	3.82582	0.61049
ENSG00000186895	FGF3	3.82554	0.86592
ENSG00000105989	WNT2	3.82461	0.717975
ENSG00000279344	AC007342.6	3.82432	0.78142
ENSG00000208032	MIR548A3	3.81039	0.896597
ENSG00000251402	FAM90A25P	3.8087	0.838077
ENSG00000261026	AC105046.1	3.80791	1
ENSG00000203685	STUM	3.80708	0.936574
ENSG00000261298	AC122134.1	3.80639	0.662312
ENSG00000254855	AP001107.8	3.80433	0.684941
ENSG00000164691	TAGAP	3.79904	0.752932
ENSG00000174600	CMKLR1	3.7976	2.55806e-36
ENSG00000239607	RN7SL573P	3.79438	0.825308
ENSG00000158714	SLAMF8	3.79375	0.86348
ENSG00000187997	C17orf99	3.79169	0.707867
ENSG00000272072	AC004492.1	3.79113	0.921909
ENSG00000107831	FGF8	3.78759	0.751241
ENSG00000134240	HMGCS2	3.78683	7.28345e-13
ENSG00000212232	SNORD17	3.78362	0.176412
ENSG00000254872	AC139749.1	3.78323	0.777684
ENSG00000279414	CR392039.2	3.77405	0.89454
ENSG00000278189	RNA5.8S5.2	3.7695	4.91825e-07
ENSG00000235601	BARX1.AS1	3.76707	0.802145
ENSG00000256417	AC006206.2	3.76331	1
ENSG00000231808	LINC01388	3.75963	0.85915
ENSG00000177710	SLC35G5	3.75784	0.874519
ENSG00000119715	ESRRB	3.75712	0.882438
ENSG00000171401	KRT13	3.75275	0.157072
ENSG00000178395	CCDC185	3.75027	0.811395
ENSG00000205221	VIT	3.74803	0.0850245
ENSG00000257550	AC023509.2	3.74568	1
ENSG00000207101	Y_RNA.394	3.74001	1
ENSG00000140807	NKD1	3.73314	5.49575e-08
ENSG00000143194	MAEL	3.72387	0.0196763
ENSG00000230730	AC074011.1	3.70998	1
ENSG00000138115	CYP2C8	3.698	1
ENSG00000270617	URGCP.MRPS24	3.69768	1
ENSG00000235185	AL031727.2	3.69156	1
ENSG00000207689	MIR548A2	3.68978	1
ENSG00000278725	AC020765.4	3.68978	1
ENSG00000154493	C10orf90	3.68428	1.38498e-10
ENSG00000158055	GRHL3	3.67613	0.000150755
ENSG00000121594	CD80	3.65896	0.0825568
ENSG00000232403	AC009501.2	3.65803	1
ENSG00000283214	AC006453.3	3.65803	1
ENSG00000239314	MORC1.AS1	3.65803	1
ENSG00000251831	RNU6.1114P	3.65803	1
ENSG00000255229	AC069287.3	3.65803	1
ENSG00000255484	AP003063.2	3.65803	1
ENSG00000258921	AC009779.5	3.65803	1
ENSG00000266106	AC103809.1	3.65803	1
ENSG00000240966	RN7SL681P	3.65765	1
ENSG00000264104	AC114689.1	3.65693	1
ENSG00000257279	AC127164.1	3.6567	1
ENSG00000233670	PIRT	3.65626	1
ENSG00000274949	AL109804.1	3.65624	1
ENSG00000245667	AC006064.1	3.65589	1
ENSG00000187714	SLC18A3	3.65584	1
ENSG00000273218	AC005776.2	3.65439	1
ENSG00000176160	HSF5	3.65431	1
ENSG00000249028	AC004672.1	3.65408	1
ENSG00000206105	KRTAP20.4	3.65379	1
ENSG00000239437	RN7SL752P	3.65049	1
ENSG00000129451	KLK10	3.65036	1
ENSG00000250195	AC109927.1	3.64971	1
ENSG00000229847	EMX2OS	3.64923	1
ENSG00000235833	AC017099.1	3.64883	1
ENSG00000266289	AC012213.3	3.64408	1
ENSG00000279349	AC092692.1	3.64332	1
ENSG00000198914	POU3F3	3.63769	1
ENSG00000252835	SCARNA21.3	3.63565	0.102104
ENSG00000275215	RNA5.8S5	3.62657	0.00238707
ENSG00000006071	ABCC8	3.62487	0.130309
ENSG00000253308	AC004080.1	3.61868	1
ENSG00000223436	AC011625.1	3.61605	1
ENSG00000116745	RPE65	3.6061	0.344921
ENSG00000273240	AC013468.1	3.60543	1
ENSG00000235295	LINC01634	3.60436	1
ENSG00000122176	FMOD	3.59873	0.0001256
ENSG00000228593	CFTRP1	3.59795	1
ENSG00000151023	ENKUR	3.597	0.0934638
ENSG00000104804	TULP2	3.59427	1
ENSG00000272858	Z93930.3	3.59158	1
ENSG00000273727	U1.4	3.58425	1
ENSG00000133048	CHI3L1	3.58378	0.00712871
ENSG00000224750	AL391704.1	3.58184	1
ENSG00000255836	AC131206.1	3.58112	1
ENSG00000213791	AC104212.1	3.58048	1
ENSG00000186335	SLC36A2	3.58009	1
ENSG00000179636	TPPP2	3.57992	1
ENSG00000167851	CD300A	3.5772	0.00351869
ENSG00000174963	ZIC4	3.5768	1
ENSG00000264940	SNORD3C	3.57622	0.0499755
ENSG00000260859	AC025280.1	3.57603	1
ENSG00000232487	RASA3.IT1	3.57582	1
ENSG00000106823	ECM2	3.57383	1
ENSG00000132464	ENAM	3.57376	1
ENSG00000222022	AC112721.1	3.57312	1
ENSG00000187122	SLIT1	3.57194	0.00109394
ENSG00000175513	TSGA10IP	3.56867	1
ENSG00000271623	AC138894.3	3.56853	1
ENSG00000241119	UGT1A9	3.56738	0.0572227
ENSG00000255760	LINC02422	3.56542	1
ENSG00000255091	AC087442.1	3.56326	1
ENSG00000207383	Y_RNA.102	3.56071	1
ENSG00000205693	MANSC4	3.55632	1.73914e-07
ENSG00000201684	RN7SKP239	3.55512	1
ENSG00000186297	GABRA5	3.55472	1
ENSG00000180422	LINC00304	3.55466	0.956956
ENSG00000253632	AC084026.2	3.55393	1
ENSG00000217767	NDUFAB1P1	3.55378	1
ENSG00000259797	AC020978.2	3.55341	1
ENSG00000250192	AC105390.1	3.55249	0.999171
ENSG00000254453	NAV2.AS2	3.55225	1
ENSG00000242562	DCAF13P1	3.55224	1
ENSG00000110777	POU2AF1	3.55171	1
ENSG00000232265	AC239803.2	3.55142	1
ENSG00000139656	SMIM2	3.5504	1
ENSG00000160870	CYP3A7	3.54994	1
ENSG00000233060	AC016700.3	3.54949	1
ENSG00000213935	AC092610.1	3.5489	1
ENSG00000271715	AC012640.3	3.54847	0.974433
ENSG00000213070	HMGB3P6	3.54731	1
ENSG00000251209	LINC00923	3.54485	0.95148
ENSG00000165023	DIRAS2	3.54468	1
ENSG00000229882	AL450469.1	3.54461	1
ENSG00000124233	SEMG1	3.54432	1
ENSG00000113924	HGD	3.54229	0.137192
ENSG00000242692	RPS27AP1	3.54179	1
ENSG00000242941	RPL12P7	3.5411	1
ENSG00000272247	AC080013.5	3.53989	1
ENSG00000120555	SEPT7P9	3.53981	0.934944
ENSG00000189129	PLAC9	3.53885	0.996423
ENSG00000011465	DCN	3.5385	0.090568
ENSG00000249352	LINC02198	3.53602	0.964976
ENSG00000225816	GTF3AP5	3.53348	1
ENSG00000251706	RNU7.61P	3.53348	1
ENSG00000224127	AC099786.1	3.53348	1
ENSG00000198092	TMPRSS11F	3.53344	1
ENSG00000135773	CAPN9	3.53344	1
ENSG00000256953	AC073651.3	3.53344	1
ENSG00000212961	HNRNPA1P40	3.53342	1
ENSG00000225174	OSTM1.AS1	3.53333	1
ENSG00000206751	Y_RNA.576	3.53325	1
ENSG00000270672	MTRNR2L6	3.5332	1
ENSG00000262352	AP005530.1	3.5331	0.937713
ENSG00000272407	AL022394.1	3.53295	1
ENSG00000207200	RNU6.45P	3.53291	1
ENSG00000227383	AL353662.1	3.53288	1
ENSG00000279373	AC027228.3	3.53281	1
ENSG00000229417	NPM1P25	3.53259	1
ENSG00000186790	FOXE3	3.53212	1
ENSG00000237013	LINC01812	3.53129	1
ENSG00000280003	AC097637.2	3.52985	1
ENSG00000244321	LINC01326	3.52863	1
ENSG00000273979	Metazoa_SRP.166	3.52729	0.996561
ENSG00000279225	AC138305.3	3.52729	0.996423
ENSG00000249779	AC106800.2	3.52712	0.989475
ENSG00000231256	C17orf105	3.5271	0.988115
ENSG00000267209	LINC01897	3.52702	1
ENSG00000254974	AP001372.4	3.52676	1
ENSG00000143851	PTPN7	3.52652	0.9635
ENSG00000253358	AC087439.1	3.52553	0.930429
ENSG00000282933	RHOXF1P3	3.52365	0.892871
ENSG00000214424	FAM149B1P1	3.5199	0.909153
ENSG00000250470	AC253536.5	3.51803	0.946104
ENSG00000233542	AL391845.2	3.51722	0.937534
ENSG00000172969	FRG2C	3.51699	0.941514
ENSG00000245059	AC092718.1	3.51696	0.968577
ENSG00000272519	AC079610.3	3.51619	0.953759
ENSG00000251550	AC091133.4	3.51519	0.974512
ENSG00000272087	AC080013.4	3.51429	1
ENSG00000280916	FOXCUT	3.51427	1
ENSG00000258644	SYNJ2BP.COX16	3.51383	1
ENSG00000164334	FAM170A	3.5126	1
ENSG00000232341	RPL4P2	3.51247	1
ENSG00000256422	AP003083.1	3.51236	1
ENSG00000117148	ACTL8	3.51009	0.936574
ENSG00000229732	AC019349.1	3.50926	1
ENSG00000271002	AC129492.5	3.5091	0.935478
ENSG00000251629	LINC02241	3.50864	1
ENSG00000237804	HNRNPA1P39	3.5086	1
ENSG00000249776	AC124854.1	3.50804	0.949613
ENSG00000272446	AL158850.2	3.50785	1
ENSG00000258036	KRT125P	3.50719	1
ENSG00000197901	SLC22A6	3.50719	1
ENSG00000189320	FAM180A	3.50664	1
ENSG00000272769	AC097532.2	3.50643	0.9635
ENSG00000243300	LINC00359	3.50628	1
ENSG00000280022	AC126544.2	3.50608	0.0621601
ENSG00000230580	AC021016.1	3.50261	0.996561
ENSG00000237747	AL160279.1	3.50223	1
ENSG00000277324	AC093462.1	3.50174	0.936574
ENSG00000270100	AC012065.4	3.49964	1
ENSG00000175899	A2M	3.49829	0.000128066
ENSG00000162598	C1orf87	3.49585	1
ENSG00000175018	TEX36	3.49581	1
ENSG00000135226	UGT2B28	3.49533	1
ENSG00000118971	CCND2	3.49533	1
ENSG00000228812	LAMA5.AS1	3.49486	1
ENSG00000233456	LINC01077	3.49444	1
ENSG00000267333	ASNSP6	3.49437	1
ENSG00000271952	LINC01954	3.49412	1
ENSG00000240050	AL590542.1	3.49391	1
ENSG00000263815	RN7SL426P	3.49342	1
ENSG00000248734	AC008906.1	3.49335	0.936574
ENSG00000232809	VDAC1P10	3.49315	1
ENSG00000261288	AC093525.5	3.48738	1
ENSG00000282080	AC006511.4	3.48698	1
ENSG00000261664	TTC39A.AS1	3.48551	1
ENSG00000260617	AC138028.5	3.48432	1
ENSG00000206970	RNU6.474P	3.48418	1
ENSG00000237520	AL391832.1	3.48418	1
ENSG00000197990	ZNF734P	3.48418	1
ENSG00000234702	VDAC1P3	3.48403	1
ENSG00000136960	ENPP2	3.48321	0.000294785
ENSG00000242457	RBBP4P2	3.48146	1
ENSG00000248839	AC021660.2	3.46771	1
ENSG00000166959	MS4A8	3.46683	0.00540953
ENSG00000145192	AHSG	3.46393	1
ENSG00000235584	AC008268.1	3.45872	1
ENSG00000257386	AC025257.1	3.45301	1
ENSG00000262678	AC004771.5	3.44753	1
ENSG00000165272	AQP3	3.44057	4.36747e-08
ENSG00000257999	AC016257.1	3.43397	1
ENSG00000057593	F7	3.43116	1
ENSG00000009765	IYD	3.43104	1
ENSG00000183542	KLRC4	3.43043	0.100815
ENSG00000015413	DPEP1	3.4268	0.0126421
ENSG00000253357	AC008708.1	3.42665	1
ENSG00000250021	C15orf38.AP3S2	3.42427	1
ENSG00000230587	AC093609.1	3.4235	1
ENSG00000249240	AC069368.1	3.42048	1
ENSG00000258412	AL355102.1	3.4199	1
ENSG00000173157	ADAMTS20	3.41989	1
ENSG00000253302	STAU2.AS1	3.41941	0.101251
ENSG00000143512	HHIPL2	3.41088	0.0793964
ENSG00000271101	AC005181.1	3.40399	1
ENSG00000122711	SPINK4	3.4034	0.00376232
ENSG00000214511	HIGD1C	3.40304	1
ENSG00000238754	SCARNA18B	3.40297	1
ENSG00000260719	AC009133.3	3.40223	1
ENSG00000184344	GDF3	3.40124	1
ENSG00000234984	FMO10P	3.40001	1
ENSG00000212237	RNA5SP18	3.39972	1
ENSG00000250930	LNX1.AS1	3.39972	1
ENSG00000250106	ANKRD33B.AS1	3.39972	1
ENSG00000231165	TRBV26OR9.2	3.39972	1
ENSG00000213275	IFITM9P	3.39972	1
ENSG00000258202	AC026371.1	3.39972	1
ENSG00000257398	AC126177.4	3.39972	1
ENSG00000278722	AL445288.1	3.39972	1
ENSG00000259904	ACTG1P15	3.39972	1
ENSG00000277352	AP001065.3	3.39972	1
ENSG00000258451	AL163636.1	3.3844	0.0176285
ENSG00000227942	FRMD8P1	3.38128	0.563641
ENSG00000118160	SLC8A2	3.3805	0.187997
ENSG00000169507	SLC38A11	3.37896	0.0981235
ENSG00000261409	AL035425.3	3.37289	7.85593e-09
ENSG00000280614	FP236383.2	3.3716	0.163603
ENSG00000196092	PAX5	3.36649	0.0889105
ENSG00000199415	RNA5SP370	3.36257	0.168286
ENSG00000160539	PLPP7	3.35077	0.152021
ENSG00000108176	DNAJC12	3.3437	1.37957e-05
ENSG00000160185	UBASH3A	3.33191	0.0598348
ENSG00000199480	RNA5SP389	3.31555	0.169985
ENSG00000108932	SLC16A6	3.30944	6.53734e-12
ENSG00000179388	EGR3	3.29674	5.0847e-10
ENSG00000200087	SNORA73B	3.29653	0.131744
ENSG00000174279	EVX2	3.28458	0.0110217
ENSG00000276600	RAB7B	3.27708	0.00040819
ENSG00000232423	PRAMEF6	3.27478	1
ENSG00000229239	AL451000.1	3.27478	1
ENSG00000223429	AL139156.1	3.27478	1
ENSG00000264089	MIR3681	3.27478	1
ENSG00000228168	HNRNPA1P21	3.27478	1
ENSG00000239661	AC092925.1	3.27478	1
ENSG00000248456	AC107463.2	3.27478	1
ENSG00000213448	RPS23P2	3.27478	1
ENSG00000178722	C5orf64	3.27478	1
ENSG00000132840	BHMT2	3.27478	1
ENSG00000253613	AC008572.1	3.27478	1
ENSG00000228668	TRGV5P	3.27478	1
ENSG00000243433	AC010973.1	3.27478	1
ENSG00000254254	AC012349.1	3.27478	1
ENSG00000255401	AC021269.2	3.27478	1
ENSG00000255333	AP000435.1	3.27478	1
ENSG00000254883	AP003385.4	3.27478	1
ENSG00000207113	RNU6.16P	3.27478	1
ENSG00000137675	MMP27	3.27478	1
ENSG00000224251	AL391427.1	3.27478	1
ENSG00000228759	FAF2P1	3.27478	1
ENSG00000205846	CLEC6A	3.27478	1
ENSG00000254381	TUBB8P5	3.27478	1
ENSG00000257480	MRPL2P1	3.27478	1
ENSG00000231894	WDR95P	3.27478	1
ENSG00000277684	AL392048.1	3.27478	1
ENSG00000258464	AL160237.1	3.27478	1
ENSG00000259369	AC009997.1	3.27478	1
ENSG00000249487	LINC01586	3.27478	1
ENSG00000261818	AC092138.2	3.27478	1
ENSG00000261673	AC009075.1	3.27478	1
ENSG00000204471	TBC1D3P4	3.27478	1
ENSG00000279668	AC024610.2	3.27478	1
ENSG00000265313	LINC01476	3.27478	1
ENSG00000279034	AC011266.1	3.27478	1
ENSG00000267732	AC006305.3	3.27478	1
ENSG00000223679	AC245054.1	3.27478	1
ENSG00000236858	AL008638.2	3.27478	1
ENSG00000280080	TBC1D22A.AS1	3.27478	1
ENSG00000280109	PLAC4	3.27478	1
ENSG00000170782	OR10A4	3.27474	1
ENSG00000277739	RNA5.8S5.1	3.27437	1.85753e-08
ENSG00000279189	AP003972.1	3.27419	1
ENSG00000212939	Z97192.1	3.27369	1
ENSG00000277171	AC010975.3	3.2733	1
ENSG00000241735	FABP5P3	3.27329	1
ENSG00000110975	SYT10	3.27328	1
ENSG00000248747	AC107220.1	3.27328	1
ENSG00000263677	AC012588.1	3.27327	1
ENSG00000267251	AC139100.1	3.27305	1
ENSG00000275374	AC113385.3	3.27278	1
ENSG00000158445	KCNB1	3.27191	0.0094251
ENSG00000232913	PLCE1.AS2	3.27187	1
ENSG00000128313	APOL5	3.27186	1
ENSG00000145808	ADAMTS19	3.27087	4.41649e-05
ENSG00000262031	LINC01974	3.27	1
ENSG00000273454	AC112503.2	3.26986	1
ENSG00000259257	AC037479.1	3.26864	1
ENSG00000271086	NAMA	3.26859	1
ENSG00000184313	MROH7	3.26849	1
ENSG00000273006	AC009229.3	3.26803	1
ENSG00000232795	SCAND3P1	3.26796	1
ENSG00000207484	Y_RNA.605	3.2679	1
ENSG00000170484	KRT74	3.2665	1
ENSG00000233875	AL592078.1	3.2664	1
ENSG00000236915	AL356270.1	3.26603	1
ENSG00000226746	SMCR5	3.26564	1
ENSG00000238837	LINC02031	3.26552	1
ENSG00000243749	TMEM35B	3.26516	1
ENSG00000178107	AL161668.1	3.26411	1
ENSG00000277693	AP003900.1	3.26275	1
ENSG00000268521	VN1R83P	3.26171	1
ENSG00000267414	AC120049.1	3.26124	1
ENSG00000151655	ITIH2	3.26035	0.131894
ENSG00000229425	AJ009632.2	3.25983	1
ENSG00000207342	Y_RNA.585	3.2573	1
ENSG00000265252	MIR3132	3.25514	1
ENSG00000239039	SNORD13	3.25474	1
ENSG00000274569	AC024884.1	3.25405	1
ENSG00000278338	VWA8.AS1	3.25369	1
ENSG00000136634	IL10	3.25308	0.223922
ENSG00000259652	AC090181.1	3.25275	1
ENSG00000122548	KIAA0087	3.25265	1
ENSG00000217835	AL034397.1	3.2525	1
ENSG00000257366	AC138969.3	3.25235	1
ENSG00000221771	MIR1205	3.25218	1
ENSG00000273118	AC093865.1	3.24989	1
ENSG00000279330	AJ003147.3	3.24821	1
ENSG00000162374	ELAVL4	3.24778	1
ENSG00000099810	MTAP	3.24555	1
ENSG00000277218	AL139123.1	3.24409	1
ENSG00000253138	LINC00967	3.24408	1
ENSG00000275460	Metazoa_SRP.120	3.24161	1
ENSG00000224908	TIMM8BP2	3.24116	1
ENSG00000244153	WWP1P1	3.24068	0.100863
ENSG00000279628	AC131280.1	3.24032	1
ENSG00000265334	AC130324.2	3.23867	1
ENSG00000228170	AL031963.1	3.23862	1
ENSG00000145244	CORIN	3.23688	0.126561
ENSG00000260934	AC130456.5	3.23502	1
ENSG00000185972	CCIN	3.23356	1
ENSG00000262655	SPON1	3.23085	0.000156307
ENSG00000144668	ITGA9	3.22416	2.53518e-05
ENSG00000187134	AKR1C1	3.2222	7.06638e-34
ENSG00000004799	PDK4	3.21888	5.35139e-10
ENSG00000243979	AC087752.1	3.21764	1
ENSG00000235486	AC114755.5	3.21566	1
ENSG00000154316	TDH	3.21372	1
ENSG00000241678	AC091564.1	3.21284	1
ENSG00000271806	AL590822.2	3.21234	1
ENSG00000131126	TEX101	3.21085	1
ENSG00000082175	PGR	3.20971	1
ENSG00000123171	CCDC70	3.20968	1
ENSG00000207277	RNA5SP284	3.20874	1
ENSG00000236069	AL136987.2	3.20839	0.0216698
ENSG00000272428	AL450270.1	3.20819	0.488506
ENSG00000167910	CYP7A1	3.20737	1
ENSG00000199476	Y_RNA.133	3.20581	1
ENSG00000214857	SEM1P1	3.20375	1
ENSG00000232654	FAM136BP	3.19973	1
ENSG00000229205	LINC00200	3.19929	1
ENSG00000258233	ARHGAP42P5	3.19928	1
ENSG00000165682	CLEC1B	3.19928	1
ENSG00000214335	CTAGE16P	3.19928	1
ENSG00000278910	BANCR	3.19611	1
ENSG00000242641	LINC00971	3.19602	1
ENSG00000276457	FKBP4P8	3.19547	1
ENSG00000144619	CNTN4	3.19542	1
ENSG00000143520	FLG2	3.19418	1
ENSG00000189280	GJB5	3.19335	0.449017
ENSG00000259776	AC093426.1	3.19218	1
ENSG00000201104	RNU6.11P	3.19196	1
ENSG00000207280	SNORD20	3.19066	1
ENSG00000254814	AP003031.1	3.1896	1
ENSG00000231473	LINC00441	3.18942	1
ENSG00000198650	TAT	3.18663	1
ENSG00000271889	AC016747.2	3.18638	1
ENSG00000134757	DSG3	3.18637	1
ENSG00000263206	KYNUP3	3.18603	1
ENSG00000226375	AL022310.1	3.18577	1
ENSG00000000938	FGR	3.18515	0.0114586
ENSG00000260468	LINC01290	3.18316	1
ENSG00000165188	RNF183	3.18309	1
ENSG00000234787	LINC00458	3.18258	1
ENSG00000142405	NLRP12	3.18047	1
ENSG00000205097	FRG2	3.1802	1
ENSG00000237940	LINC01238	3.17971	1
ENSG00000243023	UBA52P3	3.17806	1
ENSG00000102239	BRS3	3.17772	1
ENSG00000168329	CX3CR1	3.17746	1
ENSG00000254699	AP003097.2	3.17719	1
ENSG00000227091	AL355990.1	3.17715	1
ENSG00000231213	PLSCR5	3.17715	1
ENSG00000171564	FGB	3.17715	1
ENSG00000240590	RPSAP48	3.17715	1
ENSG00000263761	GDF2	3.17715	1
ENSG00000171989	LDHAL6B	3.17715	1
ENSG00000256563	NANOGNBP2	3.17714	1
ENSG00000232202	AC098824.1	3.17714	1
ENSG00000227770	RPL7P12	3.17606	1
ENSG00000197085	NPSR1.AS1	3.17559	1
ENSG00000070748	CHAT	3.17552	1
ENSG00000151963	ZNF37CP	3.17551	1
ENSG00000264857	MIR5696	3.17539	1
ENSG00000186732	MPPED1	3.17477	1
ENSG00000203878	CHIAP2	3.17448	1
ENSG00000261720	AC009041.3	3.17447	1
ENSG00000212695	AL583805.1	3.17447	1
ENSG00000260450	LINC02134	3.17447	1
ENSG00000221986	MYBPHL	3.17441	1
ENSG00000239593	AL513122.2	3.17358	1
ENSG00000258081	AL110292.1	3.17355	1
ENSG00000279200	AC020558.3	3.17352	1
ENSG00000279370	AC004777.1	3.17325	1
ENSG00000166049	PASD1	3.17324	1
ENSG00000237251	AC004987.3	3.17273	1
ENSG00000159763	PIP	3.17258	1
ENSG00000233708	AL512353.2	3.1725	1
ENSG00000240828	AC135721.1	3.17239	1
ENSG00000260177	AC126696.1	3.17164	1
ENSG00000131730	CKMT2	3.17104	1
ENSG00000223561	AC005165.1	3.17054	1
ENSG00000267727	AC008738.5	3.17034	1
ENSG00000254165	AC090739.1	3.16998	1
ENSG00000166589	CDH16	3.16992	1
ENSG00000164112	TMEM155	3.16925	1
ENSG00000257202	AC084398.2	3.16883	1
ENSG00000273763	AC007318.2	3.1685	1
ENSG00000233920	AL162595.2	3.16778	1
ENSG00000275108	U7.1	3.1674	1
ENSG00000185640	KRT79	3.16618	0.0704417
ENSG00000249494	AC008629.1	3.16603	1
ENSG00000187908	DMBT1	3.16573	3.45313e-05
ENSG00000171872	KLF17	3.1651	1
ENSG00000266184	AC018371.2	3.16252	1
ENSG00000211820	TRAV41	3.1618	1
ENSG00000253893	FAM85B	3.16175	1
ENSG00000136842	TMOD1	3.16131	1.11488e-25
ENSG00000137976	DNASE2B	3.16101	1
ENSG00000159289	GOLGA6A	3.16079	1
ENSG00000275636	AC021755.4	3.15929	0.167105
ENSG00000231700	AL356276.2	3.15928	1
ENSG00000236030	LINC01036	3.15928	1
ENSG00000228505	AC011897.1	3.15928	1
ENSG00000206951	Y_RNA.80	3.15928	1
ENSG00000252148	RNU6.1206P	3.15928	1
ENSG00000240375	VPS26AP1	3.15928	1
ENSG00000250147	MORF4L2P1	3.15928	1
ENSG00000214111	AC002504.1	3.15928	1
ENSG00000254241	MTCO1P47	3.15928	1
ENSG00000281769	LINC01230	3.15928	1
ENSG00000254530	AC090124.1	3.15928	1
ENSG00000230835	AP001187.1	3.15928	1
ENSG00000206913	SNORA7.3	3.15928	1
ENSG00000260423	LINC02367	3.15928	1
ENSG00000258178	AC016993.1	3.15928	1
ENSG00000259130	AL133371.3	3.15928	1
ENSG00000261394	AC007598.2	3.15928	1
ENSG00000183034	OTOP2	3.15928	1
ENSG00000238833	RNU1.131P	3.15928	1
ENSG00000269172	AC011443.1	3.15928	1
ENSG00000268293	AC008751.1	3.15928	1
ENSG00000272542	AL137246.1	3.15927	1
ENSG00000249131	PSD2.AS1	3.15925	1
ENSG00000227486	AL445472.1	3.15925	1
ENSG00000267145	AC006116.3	3.15925	1
ENSG00000220924	OSTCP4	3.15925	1
ENSG00000231221	LINC01593	3.15923	1
ENSG00000236569	HNRNPA1P73	3.15923	1
ENSG00000264514	AP000915.1	3.15922	1
ENSG00000167613	LAIR1	3.15922	1
ENSG00000196329	GIMAP5	3.15922	1
ENSG00000103569	AQP9	3.15913	1
ENSG00000223850	MYCNUT	3.15912	1
ENSG00000185903	AL590806.1	3.15911	1
ENSG00000273982	AC005746.3	3.1591	1
ENSG00000213028	AL354983.1	3.15909	1
ENSG00000229965	AL359704.1	3.15906	1
ENSG00000276770	MIR6780B	3.15905	1
ENSG00000271253	AC011891.2	3.15904	1
ENSG00000228079	AC012368.2	3.15902	1
ENSG00000228262	LINC01320	3.15897	1
ENSG00000271647	KRT8P47	3.15896	1
ENSG00000180438	TPRXL	3.15896	1
ENSG00000169744	LDB2	3.15894	9.05086e-11
ENSG00000259471	LINC01169	3.15893	1
ENSG00000230362	ACTG1P23	3.1589	1
ENSG00000240991	RPL23AP67	3.15845	1
ENSG00000102837	OLFM4	3.15826	1
ENSG00000269692	FKBP4P2	3.1582	1
ENSG00000165457	FOLR2	3.15816	1
ENSG00000227172	AC011290.1	3.15808	1
ENSG00000205057	CLLU1OS	3.15807	1
ENSG00000111405	ENDOU	3.15783	1
ENSG00000230319	AL022476.1	3.15779	1
ENSG00000259126	AL161752.1	3.15776	1
ENSG00000197888	UGT2B17	3.15771	1
ENSG00000262874	C19orf84	3.15578	1
ENSG00000214108	TPT1P5	3.15547	1
ENSG00000135625	EGR4	3.15476	1.73519e-06
ENSG00000264063	MIR3687.2	3.15411	0.156423
ENSG00000106018	VIPR2	3.15396	1
ENSG00000255666	AP000943.2	3.15322	1
ENSG00000188257	PLA2G2A	3.15245	1
ENSG00000141639	MAPK4	3.15231	1
ENSG00000244097	RPS4XP17	3.15215	1
ENSG00000005073	HOXA11	3.15173	1
ENSG00000100336	APOL4	3.15148	1
ENSG00000182366	FAM87A	3.15102	1
ENSG00000280169	AL136526.1	3.15101	1
ENSG00000254427	AC103736.1	3.1507	1
ENSG00000136267	DGKB	3.15069	1
ENSG00000273153	AC067747.1	3.15053	1
ENSG00000088053	GP6	3.15052	1
ENSG00000248485	PCP4L1	3.15041	1
ENSG00000196091	MYBPC1	3.14967	1
ENSG00000235881	AC114776.1	3.14962	1
ENSG00000229639	LINC01758	3.14908	1
ENSG00000265735	RN7SL5P	3.14621	0.00924131
ENSG00000229370	AC073062.1	3.14594	1
ENSG00000162843	WDR64	3.14535	1
ENSG00000255680	AC091564.7	3.14308	1
ENSG00000282317	AL451007.2	3.14133	1
ENSG00000146285	SCML4	3.14091	0.733895
ENSG00000228271	LINC02048	3.13951	1
ENSG00000163568	AIM2	3.13892	1
ENSG00000259419	HNRNPCP3	3.13854	1
ENSG00000267005	AC002984.1	3.13802	1
ENSG00000260288	AC019294.2	3.13783	1
ENSG00000180316	PNPLA1	3.13769	0.258856
ENSG00000186265	BTLA	3.1366	1
ENSG00000230197	AC007952.3	3.13616	0.123456
ENSG00000260034	LCMT1.AS2	3.13595	1
ENSG00000219992	AL391422.1	3.13579	0.13921
ENSG00000235321	AC007556.1	3.13552	1
ENSG00000284154	MIR3605	3.13548	0.109749
ENSG00000272715	AL157904.1	3.13545	1
ENSG00000261667	LY6L	3.13525	1
ENSG00000235432	AL663074.2	3.13499	1
ENSG00000266340	AC138207.7	3.13489	1
ENSG00000170419	VSTM2A	3.13468	1
ENSG00000253196	AC083841.1	3.13453	1
ENSG00000261586	AC068987.4	3.1342	1
ENSG00000198523	PLN	3.1341	1
ENSG00000261433	AC002347.1	3.13407	1
ENSG00000123407	HOXC12	3.13404	1
ENSG00000267048	AC092143.4	3.13396	1
ENSG00000205300	AL356414.1	3.13307	1
ENSG00000225155	TOMM22P5	3.13268	1
ENSG00000187823	RTL4	3.13263	1
ENSG00000233017	AL121832.1	3.13214	1
ENSG00000270806	C17orf50	3.13112	1
ENSG00000254607	AP001783.1	3.13085	1
ENSG00000262115	AC027601.2	3.13042	1
ENSG00000242207	HOXB.AS4	3.13033	1
ENSG00000242948	EPS15P1	3.12904	1
ENSG00000237515	SHISA9	3.12896	1
ENSG00000135747	ZNF670.ZNF695	3.12861	1
ENSG00000204140	CLPSL1	3.12823	1
ENSG00000182885	ADGRG3	3.12801	1
ENSG00000205106	DKFZp779M0652	3.12785	1
ENSG00000198795	ZNF521	3.12683	1
ENSG00000227028	SLC8A1.AS1	3.12603	0.182913
ENSG00000229414	KCNQ1.AS1	3.12591	1
ENSG00000267053	AC012617.1	3.12284	1
ENSG00000241571	ATP5A1P7	3.12279	1
ENSG00000176402	GJC3	3.1214	0.0793964
ENSG00000197301	AC090673.1	3.12132	1
ENSG00000252118	RNU6ATAC39P	3.12086	1
ENSG00000135447	PPP1R1A	3.11977	0.00142995
ENSG00000253959	LINC01863	3.11913	1
ENSG00000253214	AC079209.1	3.11825	0.160945
ENSG00000115592	PRKAG3	3.1182	1
ENSG00000243918	EIF4BP8	3.11613	1
ENSG00000260815	AC019294.3	3.1154	1
ENSG00000165899	OTOGL	3.11522	0.123809
ENSG00000280177	AC004408.2	3.11516	1
ENSG00000250379	AC020659.2	3.11453	1
ENSG00000189375	TBC1D28	3.11414	1
ENSG00000198028	ZNF560	3.11398	1
ENSG00000200376	RNU5E.10P	3.1134	1
ENSG00000150275	PCDH15	3.1134	0.033881
ENSG00000239726	RN7SL688P	3.11155	1
ENSG00000152207	CYSLTR2	3.11107	6.24939e-07
ENSG00000263011	AC108134.4	3.10722	1
ENSG00000172322	CLEC12A	3.10544	1
ENSG00000272588	AC139887.4	3.10262	1
ENSG00000259941	AC084782.1	3.10026	1
ENSG00000270379	HEATR9	3.10007	1
ENSG00000251364	AC107884.1	3.1	0.746844
ENSG00000260810	AL135818.2	3.09971	1
ENSG00000062096	ARSF	3.09806	0.781275
ENSG00000187288	CIDEC	3.09642	0.565112
ENSG00000261218	AC099524.1	3.09622	1
ENSG00000231468	PRDX3P2	3.09534	1
ENSG00000101695	RNF125	3.09517	3.17548e-06
ENSG00000267247	AP005264.3	3.09508	0.299181
ENSG00000266604	LINC01887	3.09494	1
ENSG00000065325	GLP2R	3.09233	7.07313e-11
ENSG00000226833	AC092164.1	3.09191	0.00176579
ENSG00000199568	RNU5A.1	3.09138	0.0726982
ENSG00000231731	AC010976.1	3.0869	1
ENSG00000261754	AC008555.1	3.08499	0.00133702
ENSG00000107242	PIP5K1B	3.0823	0.637191
ENSG00000197734	C14orf178	3.08209	1
ENSG00000262117	BCAR4	3.07743	1
ENSG00000244502	HDAC11.AS1	3.07648	1
ENSG00000178473	UCN3	3.07275	1
ENSG00000265888	DSCAS	3.07136	1
ENSG00000255339	AL133352.1	3.06802	1
ENSG00000123500	COL10A1	3.06779	1
ENSG00000175262	C1orf127	3.06756	1
ENSG00000229311	BX088651.2	3.06628	1
ENSG00000221066	SNORD111	3.06576	1
ENSG00000262313	AC127496.3	3.06485	1
ENSG00000125804	FAM182A	3.06464	0.256985
ENSG00000237385	AL583839.2	3.0632	1
ENSG00000182836	PLCXD3	3.06018	0.015375
ENSG00000198829	SUCNR1	3.05851	1.27157e-09
ENSG00000183908	LRRC55	3.05744	0.0522471
ENSG00000114248	LRRC31	3.05584	0.000156307
ENSG00000272533	SNORA28	3.05404	0.503935
ENSG00000198844	ARHGEF15	3.05374	1
ENSG00000236311	TLX1NB	3.05217	1
ENSG00000257008	GPR142	3.04842	1
ENSG00000233370	AC140479.3	3.04841	1
ENSG00000200785	SNORD8	3.0482	1
ENSG00000227075	AP000472.1	3.04781	1
ENSG00000224237	MINOS1P3	3.04615	1
ENSG00000236548	RNF217.AS1	3.04606	0.306222
ENSG00000225528	Z82206.1	3.04472	1
ENSG00000257452	AC004551.1	3.04401	1
ENSG00000205622	AP001043.1	3.04314	1
ENSG00000272772	AC104109.3	3.0412	1
ENSG00000253851	AC025370.1	3.04118	1
ENSG00000100285	NEFH	3.04039	1
ENSG00000231738	TSPAN19	3.04004	0.419843
ENSG00000125430	HS3ST3B1	3.03929	1.41005e-05
ENSG00000257191	AC090709.1	3.03869	1
ENSG00000225101	OR52K3P	3.03774	1
ENSG00000237121	PIEZO1P2	3.03748	1
ENSG00000132965	ALOX5AP	3.03738	1.40577e-19
ENSG00000279161	AC093503.3	3.03636	1
ENSG00000272329	AL353581.1	3.03635	1
ENSG00000207442	SNORD116.6	3.03611	1
ENSG00000246774	ZCCHC23	3.03604	1
ENSG00000250886	AC010368.1	3.03573	1
ENSG00000228917	AL591806.1	3.03572	1
ENSG00000279839	AL512383.1	3.03543	1
ENSG00000225011	AL671862.1	3.03543	1
ENSG00000044012	GUCA2B	3.03543	1
ENSG00000237189	AL138900.2	3.03543	1
ENSG00000254706	AL512785.2	3.03543	1
ENSG00000225704	AL031274.1	3.03543	1
ENSG00000261600	AC233266.2	3.03543	1
ENSG00000202029	RNU6.580P	3.03543	1
ENSG00000265981	MIR544B	3.03543	1
ENSG00000250361	GYPB	3.03543	1
ENSG00000201176	RNU6.853P	3.03543	1
ENSG00000251139	AC084871.1	3.03543	1
ENSG00000236961	AL136131.2	3.03543	1
ENSG00000227012	AL158035.1	3.03543	1
ENSG00000229720	AL109924.2	3.03543	1
ENSG00000215313	RPL6P30	3.03543	1
ENSG00000184608	FAM167A.AS1	3.03543	1
ENSG00000254517	AC027369.2	3.03543	1
ENSG00000222844	RNU6.321P	3.03543	1
ENSG00000256513	AC022081.1	3.03543	1
ENSG00000276122	AC026336.3	3.03543	1
ENSG00000125255	SLC10A2	3.03543	1
ENSG00000270702	AC073657.2	3.03543	1
ENSG00000245719	AC009292.1	3.03543	1
ENSG00000259041	AC015722.1	3.03543	1
ENSG00000261459	AC002310.5	3.03543	1
ENSG00000132514	CLEC10A	3.03543	1
ENSG00000268083	AC008982.1	3.03543	1
ENSG00000278797	AC011551.1	3.03543	1
ENSG00000181333	HEPHL1	3.03134	0.00712871
ENSG00000225790	AC007953.1	3.03086	0.271093
ENSG00000141469	SLC14A1	3.02898	0.00122727
ENSG00000187905	LRRC74B	3.02892	0.462925
ENSG00000170439	METTL7B	3.02821	9.18396e-10
ENSG00000162896	PIGR	3.02659	0.000487722
ENSG00000231536	AC226101.2	3.0201	0.173124
ENSG00000224743	TEX26.AS1	3.01396	0.00630836
ENSG00000264229	RNU4ATAC	3.01315	0.56142
ENSG00000272489	AL132656.3	3.01277	0.222519
ENSG00000126337	KRT36	3.01023	0.425298
ENSG00000161798	AQP5	3.00778	0.0242166
ENSG00000225217	HSPA7	3.00727	0.181689
ENSG00000279311	AC092999.1	3.00378	0.179322
ENSG00000081479	LRP2	3.0025	0.000567329
ENSG00000186973	FAM183A	2.99608	0.247905
ENSG00000168546	GFRA2	2.99301	0.0266166
ENSG00000159239	C2orf81	2.991	0.392112
ENSG00000135363	LMO2	2.98836	3.46768e-10
ENSG00000186377	CYP4X1	2.9882	0.000608466
ENSG00000278233	RNA5.8S5.3	2.97469	2.12566e-06
ENSG00000077274	CAPN6	2.97413	0.00786497
ENSG00000204882	GPR20	2.96484	0.0156253
ENSG00000144476	ACKR3	2.96158	0.0622065
ENSG00000259024	TVP23C.CDRT4	2.96042	0.694035
ENSG00000153234	NR4A2	2.95922	7.05302e-08
ENSG00000171303	KCNK3	2.95316	1.07201e-09
ENSG00000072315	TRPC5	2.94968	0.12539
ENSG00000142224	IL19	2.9465	0.031126
ENSG00000278431	AC243547.2	2.94491	0.302302
ENSG00000198734	F5	2.93579	1.92764e-05
ENSG00000137573	SULF1	2.9321	0.045025
ENSG00000102802	MEDAG	2.92968	1.30175e-16
ENSG00000249899	AC025180.1	2.92299	0.394021
ENSG00000207005	RNU1.2	2.92159	0.0673602
ENSG00000122877	EGR2	2.91912	1.1588e-12
ENSG00000082684	SEMA5B	2.91867	0.0225347
ENSG00000261215	AL162231.4	2.91058	0.810651
ENSG00000270424	AC145285.6	2.90663	0.328693
ENSG00000232724	TRIM80P	2.89591	0.435709
ENSG00000138795	LEF1	2.89535	8.83242e-18
ENSG00000169282	KCNAB1	2.88596	0.079123
ENSG00000261420	AL022069.1	2.88591	0.409406
ENSG00000104415	WISP1	2.87828	0.000116612
ENSG00000230731	AL589745.1	2.87549	0.317591
ENSG00000163536	SERPINI1	2.87171	7.57298e-10
ENSG00000267370	AC008752.3	2.86876	0.428303
ENSG00000212443	SNORA53	2.8676	0.267289
ENSG00000258317	AC034102.6	2.8672	0.137296
ENSG00000224216	AC234781.1	2.85141	0.414267
ENSG00000100385	IL2RB	2.84518	2.44706e-18
ENSG00000087589	CASS4	2.84044	1.95042e-06
ENSG00000172016	REG3A	2.8399	1
ENSG00000133665	DYDC2	2.83723	0.352136
ENSG00000147434	CHRNA6	2.82698	0.0227438
ENSG00000250237	AC010273.2	2.82383	0.169412
ENSG00000166670	MMP10	2.82116	0.000121558
ENSG00000241186	TDGF1	2.82065	0.859426
ENSG00000230312	AC234782.1	2.81892	0.0638934
ENSG00000277531	PNMA8C	2.8137	0.443099
ENSG00000259001	AL355075.4	2.80833	0.163603
ENSG00000188223	AD000671.1	2.80611	1
ENSG00000162692	VCAM1	2.80238	0.00116643
ENSG00000230832	AC241584.1	2.78769	0.000234874
ENSG00000269925	Z98884.2	2.7856	0.644122
ENSG00000124557	BTN1A1	2.78461	0.144817
ENSG00000171408	PDE7B	2.78334	0.000529456
ENSG00000189252	SPANXN3	2.77777	0.195786
ENSG00000257900	AL162632.1	2.77432	0.487747
ENSG00000241978	AKAP2	2.77048	0.0423166
ENSG00000125144	MT1G	2.76797	0.763278
ENSG00000164287	CDC20B	2.76757	0.0505707
ENSG00000169442	CD52	2.76722	0.00511279
ENSG00000261229	AC021483.2	2.76598	0.221442
ENSG00000230787	PSAT1P3	2.76304	0.64435
ENSG00000086205	FOLH1	2.76283	0.0941439
ENSG00000101445	PPP1R16B	2.76018	2.37864e-06
ENSG00000196660	SLC30A10	2.75992	0.0048752
ENSG00000137473	TTC29	2.75804	0.0478967
ENSG00000213949	ITGA1	2.75637	1.87426e-12
ENSG00000235209	AL022318.1	2.75455	0.0850201
ENSG00000113263	ITK	2.75447	0.673844
ENSG00000166596	CFAP52	2.75439	0.760316
ENSG00000234607	AL355994.4	2.75339	1
ENSG00000230114	AL590432.1	2.75339	1
ENSG00000228853	NEGR1.IT1	2.75339	1
ENSG00000237763	AMY1A	2.75339	1
ENSG00000225672	CCNT2P1	2.75339	1
ENSG00000229020	AKR7A2P1	2.75339	1
ENSG00000198765	SYCP1	2.75339	1
ENSG00000277655	AC245407.2	2.75339	1
ENSG00000187170	LCE4A	2.75339	1
ENSG00000207039	Y_RNA.45	2.75339	1
ENSG00000251686	OR10J8P	2.75339	1
ENSG00000241505	AL391645.1	2.75339	1
ENSG00000184774	MGAT4EP	2.75339	1
ENSG00000237922	AL450309.1	2.75339	1
ENSG00000238085	AL590682.1	2.75339	1
ENSG00000224625	TUBB8P6	2.75339	1
ENSG00000234162	AC009505.1	2.75339	1
ENSG00000227294	AC016994.1	2.75339	1
ENSG00000230603	AC011753.1	2.75339	1
ENSG00000240183	RN7SL297P	2.75339	1
ENSG00000235949	AC061961.1	2.75339	1
ENSG00000251621	AC009487.3	2.75339	1
ENSG00000234938	AC012668.2	2.75339	1
ENSG00000213871	TAF9BP1	2.75339	1
ENSG00000232766	AC098614.3	2.75339	1
ENSG00000114349	GNAT1	2.75339	1
ENSG00000222883	Y_RNA.148	2.75339	1
ENSG00000240254	B4GALT4.AS1	2.75339	1
ENSG00000242001	AF186996.6	2.75339	1
ENSG00000239464	RN7SL691P	2.75339	1
ENSG00000228277	AC112518.1	2.75339	1
ENSG00000249692	AC009567.2	2.75339	1
ENSG00000250372	MARK2P4	2.75339	1
ENSG00000248197	LINC00290	2.75339	1
ENSG00000279097	AC091953.2	2.75339	1
ENSG00000250914	AC139783.2	2.75339	1
ENSG00000248730	EGFLAM.AS4	2.75339	1
ENSG00000212567	SNORA57	2.75339	1
ENSG00000249270	KATNBL1P4	2.75339	1
ENSG00000249843	AC112198.4	2.75339	1
ENSG00000251041	AC106732.1	2.75339	1
ENSG00000202512	RN7SKP230	2.75339	1
ENSG00000248634	AC008588.1	2.75339	1
ENSG00000223908	AC068657.1	2.75339	1
ENSG00000228259	AC136604.1	2.75339	1
ENSG00000234427	AL022724.1	2.75339	1
ENSG00000237154	MCFD2P1	2.75339	1
ENSG00000216901	ZNF603P	2.75339	1
ENSG00000199332	Y_RNA.267	2.75339	1
ENSG00000220734	AL157823.1	2.75339	1
ENSG00000204091	TDRG1	2.75339	1
ENSG00000218809	AL391903.1	2.75339	1
ENSG00000214428	NPM1P10	2.75339	1
ENSG00000199458	RNU4.35P	2.75339	1
ENSG00000122691	TWIST1	2.75339	1
ENSG00000227233	CICP17	2.75339	1
ENSG00000271466	CICP24	2.75339	1
ENSG00000275878	RN7SL43P	2.75339	1
ENSG00000278819	AC005156.1	2.75339	1
ENSG00000225546	LINC02476	2.75339	1
ENSG00000261624	NDUFB10P2	2.75339	1
ENSG00000272619	AC093673.2	2.75339	1
ENSG00000278685	IQCA1L	2.75339	1
ENSG00000231980	AC011899.1	2.75339	1
ENSG00000212214	SNORA48B	2.75339	1
ENSG00000165192	ASB11	2.75339	1
ENSG00000283631	AL928596.1	2.75339	1
ENSG00000174225	ARL13A	2.75339	1
ENSG00000226241	Z75746.1	2.75339	1
ENSG00000182916	TCEAL7	2.75339	1
ENSG00000282850	RHOXF1P2	2.75339	1
ENSG00000101892	ATP1B4	2.75339	1
ENSG00000252170	SNORD112	2.75339	1
ENSG00000213423	RBMX2P2	2.75339	1
ENSG00000253510	AC004944.1	2.75339	1
ENSG00000147432	CHRNB3	2.75339	1
ENSG00000247570	SDCBPP2	2.75339	1
ENSG00000253416	AC023200.1	2.75339	1
ENSG00000254380	AC093331.2	2.75339	1
ENSG00000253513	AC009908.1	2.75339	1
ENSG00000271509	AC018714.1	2.75339	1
ENSG00000270712	AL591222.2	2.75339	1
ENSG00000264801	ERVFRD.3	2.75339	1
ENSG00000283246	MEP1AP1	2.75339	1
ENSG00000236701	AL512594.1	2.75339	1
ENSG00000106809	OGN	2.75339	1
ENSG00000278486	YRDCP1	2.75339	1
ENSG00000231227	AC006450.1	2.75339	1
ENSG00000263979	MIR4672	2.75339	1
ENSG00000230676	AL353803.2	2.75339	1
ENSG00000277713	MIR6856	2.75339	1
ENSG00000171102	OBP2B	2.75339	1
ENSG00000207805	MIR483	2.75339	1
ENSG00000256588	AC027544.2	2.75339	1
ENSG00000237388	OR4A47	2.75339	1
ENSG00000255268	AC130364.2	2.75339	1
ENSG00000180475	OR10Q1	2.75339	1
ENSG00000134812	GIF	2.75339	1
ENSG00000230720	AL451107.1	2.75339	1
ENSG00000227313	AL365500.1	2.75339	1
ENSG00000227679	AL133173.1	2.75339	1
ENSG00000234736	FAM170B.AS1	2.75339	1
ENSG00000224289	IFIT6P	2.75339	1
ENSG00000264763	MIR4295	2.75339	1
ENSG00000226428	RPL15P13	2.75339	1
ENSG00000121898	CPXM2	2.75339	1
ENSG00000264572	MIR4296	2.75339	1
ENSG00000166523	CLEC4E	2.75339	1
ENSG00000200830	RN7SKP134	2.75339	1
ENSG00000242991	RPL7P40	2.75339	1
ENSG00000179626	OR6C4	2.75339	1
ENSG00000257664	AC078814.3	2.75339	1
ENSG00000258039	AC117377.1	2.75339	1
ENSG00000200794	RN7SKP250	2.75339	1
ENSG00000256250	AC073912.1	2.75339	1
ENSG00000205822	TPTE2P6	2.75339	1
ENSG00000276319	MIR8079	2.75339	1
ENSG00000181358	CTAGE10P	2.75339	1
ENSG00000233379	AL139002.1	2.75339	1
ENSG00000269599	AL161896.1	2.75339	1
ENSG00000275919	AL161420.1	2.75339	1
ENSG00000271632	AL589743.3	2.75339	1
ENSG00000258411	AL161670.1	2.75339	1
ENSG00000270975	MAGOH3P	2.75339	1
ENSG00000188403	IGHV1OR15.9	2.75339	1
ENSG00000259905	PWRN1	2.75339	1
ENSG00000200398	SNORD115.24	2.75339	1
ENSG00000259573	NMNAT1P5	2.75339	1
ENSG00000275695	UBE2Q2P6	2.75339	1
ENSG00000271044	AC087468.1	2.75339	1
ENSG00000261810	AC133565.1	2.75339	1
ENSG00000276484	AC126755.5	2.75339	1
ENSG00000236481	LINC02195	2.75339	1
ENSG00000244551	RPL34P29	2.75339	1
ENSG00000260161	MTCYBP28	2.75339	1
ENSG00000261176	AC009117.2	2.75339	1
ENSG00000266378	AC005224.3	2.75339	1
ENSG00000263914	MTND2P13	2.75339	1
ENSG00000240074	AC104982.1	2.75339	1
ENSG00000207614	MIR193A	2.75339	1
ENSG00000264373	AC005899.2	2.75339	1
ENSG00000267782	AC022916.4	2.75339	1
ENSG00000275718	CCL15	2.75339	1
ENSG00000204345	CD300LD	2.75339	1
ENSG00000262339	AC130371.1	2.75339	1
ENSG00000264707	L3MBTL4.AS1	2.75339	1
ENSG00000265142	MIR133A1HG	2.75339	1
ENSG00000274744	ELOA3D	2.75339	1
ENSG00000071991	CDH19	2.75339	1
ENSG00000260676	LINC01541	2.75339	1
ENSG00000244229	AC027575.1	2.75339	1
ENSG00000264736	BDP1P	2.75339	1
ENSG00000125903	DEFB129	2.75339	1
ENSG00000225116	AL353193.1	2.75339	1
ENSG00000200231	RNU1.23P	2.75339	1
ENSG00000283005	CDC27P3	2.75339	1
ENSG00000198183	BPIFA1	2.75339	1
ENSG00000267372	AC005330.1	2.75339	1
ENSG00000239830	RPS4XP22	2.75339	1
ENSG00000269578	AC008764.7	2.75339	1
ENSG00000268416	AC010329.1	2.75339	1
ENSG00000227606	AC005392.1	2.75339	1
ENSG00000198633	ZNF534	2.75339	1
ENSG00000251705	RNA5.8SP6	2.75339	1
ENSG00000227633	RBMY2YP	2.75339	1
ENSG00000272834	AL022238.3	2.75339	1
ENSG00000276546	Y_RNA.751	2.75339	1
ENSG00000228708	AL109763.1	2.75339	1
ENSG00000188694	KRTAP24.1	2.75339	1
ENSG00000144406	UNC80	2.75337	0.207944
ENSG00000223583	AL513365.1	2.75278	1
ENSG00000233228	LPCAT2BP	2.75245	1
ENSG00000236861	AC006378.1	2.75244	1
ENSG00000236334	PPIAL4G	2.75227	1
ENSG00000248635	AC147055.1	2.75168	1
ENSG00000235495	AC007422.2	2.75167	1
ENSG00000137634	NXPE4	2.75167	1
ENSG00000206702	RNU1.11P	2.75167	1
ENSG00000249267	LINC00939	2.75166	1
ENSG00000214093	AL096701.1	2.75166	1
ENSG00000231720	AL353747.3	2.75166	1
ENSG00000223188	Y_RNA.441	2.75166	1
ENSG00000259186	AC009660.1	2.75165	1
ENSG00000152467	ZSCAN1	2.75164	1
ENSG00000181693	OR8H1	2.75164	1
ENSG00000233690	EBAG9P1	2.75164	1
ENSG00000166866	MYO1A	2.75163	1
ENSG00000259188	AC025040.1	2.75162	1
ENSG00000230813	AL356583.3	2.75141	1
ENSG00000156925	ZIC3	2.75141	1
ENSG00000272243	AL356277.3	2.75134	1
ENSG00000228069	MTCO3P29	2.75134	1
ENSG00000283403	AC005394.2	2.75132	1
ENSG00000136750	GAD2	2.75119	1
ENSG00000226203	LINC01733	2.75119	1
ENSG00000255641	AC068775.2	2.75118	0.704319
ENSG00000203645	LINC00501	2.75114	1
ENSG00000218027	AL512329.1	2.75114	1
ENSG00000259998	AL133279.3	2.75113	1
ENSG00000198643	FAM3D	2.75099	0.461939
ENSG00000228804	AC072022.2	2.74995	1
ENSG00000176269	OR4F21	2.74994	1
ENSG00000257817	AC026765.2	2.74994	1
ENSG00000273523	AL139082.1	2.74993	1
ENSG00000187821	HELT	2.74951	1
ENSG00000249904	AC010587.1	2.74935	1
ENSG00000240915	AC120042.1	2.74934	1
ENSG00000253479	LINC01603	2.74934	1
ENSG00000271932	RNU6.85P	2.74928	1
ENSG00000228417	AL360182.2	2.74909	1
ENSG00000270733	AL355877.2	2.7489	1
ENSG00000100095	SEZ6L	2.74889	1
ENSG00000259704	AC124248.1	2.74864	0.112688
ENSG00000206814	Y_RNA.230	2.74816	1
ENSG00000201695	RNA5SP334	2.74752	1
ENSG00000252316	RNY4	2.74719	0.668966
ENSG00000223770	AC006145.1	2.74545	1
ENSG00000135960	EDAR	2.7451	0.142857
ENSG00000243417	AC023424.2	2.74492	1
ENSG00000207187	SNORA10B	2.74437	1
ENSG00000257488	LINC02354	2.74418	1
ENSG00000232998	VPS13A.AS1	2.74388	1
ENSG00000233441	CYP2AB1P	2.74366	1
ENSG00000258811	AL583810.2	2.74295	0.492232
ENSG00000259668	AC066613.1	2.74294	1
ENSG00000260660	AC113208.3	2.74266	1
ENSG00000147724	FAM135B	2.74254	1
ENSG00000269891	ARHGAP19.SLIT1	2.74176	1
ENSG00000254028	AC083843.1	2.74116	1
ENSG00000199512	RNU6.212P	2.74114	1
ENSG00000215900	SELENOWP1	2.74045	1
ENSG00000260011	AC132938.1	2.74023	0.377822
ENSG00000281732	Z84468.1	2.74007	1
ENSG00000265396	MIR3128	2.73997	1
ENSG00000201643	SNORA14A	2.73972	1
ENSG00000280103	AC007792.1	2.73963	1
ENSG00000270171	AL359881.3	2.73933	1
ENSG00000248346	AC092435.1	2.7393	1
ENSG00000125900	SIRPD	2.7393	1
ENSG00000201822	RNA5SP149	2.73927	1
ENSG00000254636	ARMS2	2.73908	1
ENSG00000175093	SPSB4	2.73879	1
ENSG00000205976	AC091951.1	2.73809	1
ENSG00000235615	AJ239322.1	2.73754	1
ENSG00000237232	ZNF295.AS1	2.73751	0.0180482
ENSG00000272672	AL391497.1	2.73744	1
ENSG00000235013	COX20P2	2.73659	1
ENSG00000256150	ITFG2.AS1	2.73643	0.368086
ENSG00000278099	U1.11	2.73624	1
ENSG00000228540	AC073326.1	2.73594	1
ENSG00000261217	BCAP31P1	2.73575	1
ENSG00000171360	KRT38	2.73486	1
ENSG00000168418	KCNG4	2.73421	1
ENSG00000203364	AL390760.1	2.73418	1
ENSG00000232835	AC107057.1	2.73237	1
ENSG00000280231	AL031719.2	2.73093	0.0946389
ENSG00000201988	Y_RNA.271	2.73089	1
ENSG00000153802	TMPRSS11D	2.73066	1
ENSG00000276213	Metazoa_SRP.57	2.73052	1
ENSG00000224892	RPS4XP16	2.73031	0.267468
ENSG00000255165	AC134775.1	2.72943	1
ENSG00000281508	CDR1.1	2.72886	1
ENSG00000279147	AC112504.1	2.72839	1
ENSG00000177238	TRIM72	2.72811	0.392112
ENSG00000224208	AL590762.3	2.72758	1
ENSG00000248243	LINC02014	2.72747	0.546564
ENSG00000214188	ST7.OT4	2.72714	1
ENSG00000126262	FFAR2	2.72708	0.370264
ENSG00000140955	ADAD2	2.72412	1
ENSG00000250673	AC097372.1	2.72321	1
ENSG00000275226	LINC00547	2.72226	1
ENSG00000230269	AL445434.1	2.72215	1
ENSG00000174990	CA5A	2.72184	1
ENSG00000279033	AC090984.1	2.71908	1
ENSG00000200494	Y_RNA.702	2.71897	1
ENSG00000130561	SAG	2.7185	1
ENSG00000240409	MTATP8P1	2.71827	1
ENSG00000239828	AC063944.1	2.71826	1
ENSG00000223500	AC083862.1	2.71809	1
ENSG00000124731	TREM1	2.71801	0.362736
ENSG00000249695	AC026369.1	2.71724	1
ENSG00000278732	Metazoa_SRP.106	2.71633	1
ENSG00000264859	DSG2.AS1	2.7162	1
ENSG00000250803	AC010255.3	2.71556	1
ENSG00000189325	C6orf222	2.71461	0.355094
ENSG00000260816	AC027279.1	2.71415	1
ENSG00000231651	DLG3.AS1	2.71345	1
ENSG00000093134	VNN3	2.71305	0.000224734
ENSG00000160683	CXCR5	2.7126	0.514025
ENSG00000274225	AP001065.2	2.71252	1
ENSG00000274588	DGKK	2.71225	1
ENSG00000229393	AL139246.4	2.71181	1
ENSG00000241680	AC002350.1	2.71136	1
ENSG00000147223	RIPPLY1	2.71073	0.416186
ENSG00000258555	SPECC1L.ADORA2A	2.70999	1
ENSG00000235837	AC073333.1	2.7097	1
ENSG00000273108	AL121929.2	2.70925	1
ENSG00000170236	USP50	2.70895	1
ENSG00000188800	TMCO2	2.70814	1
ENSG00000133124	IRS4	2.70794	0.163603
ENSG00000224222	AC024601.1	2.70773	1
ENSG00000078579	FGF20	2.70769	9.21427e-05
ENSG00000169474	SPRR1A	2.70517	1
ENSG00000278921	EPB41L4A.AS2	2.70494	0.852938
ENSG00000149970	CNKSR2	2.70443	1
ENSG00000231787	AC234782.3	2.70413	1
ENSG00000143318	CASQ1	2.70317	0.482541
ENSG00000240750	RN7SL559P	2.70171	1
ENSG00000215246	AC116351.1	2.70164	1
ENSG00000050767	COL23A1	2.70028	1
ENSG00000275265	AC127002.1	2.70019	1
ENSG00000258798	AL133153.2	2.69999	1
ENSG00000073756	PTGS2	2.69985	1.59029e-07
ENSG00000216990	HSPD1P10	2.69967	1
ENSG00000214077	GNAQP1	2.69945	1
ENSG00000223849	AL354893.1	2.69644	1
ENSG00000252827	RN7SKP11	2.69465	1
ENSG00000111291	GPRC5D	2.69451	1
ENSG00000235090	RPL7L1P3	2.69444	1
ENSG00000255057	AP003041.2	2.6932	1
ENSG00000279378	AC009159.4	2.69309	1
ENSG00000254290	AC124067.4	2.69303	2.37625e-05
ENSG00000116183	PAPPA2	2.6916	1
ENSG00000154783	FGD5	2.69057	9.42996e-12
ENSG00000221972	C3orf36	2.69054	1
ENSG00000225611	LINC02158	2.69038	1
ENSG00000279429	AC004009.2	2.69034	1
ENSG00000266527	AC005697.2	2.68898	1
ENSG00000228680	AC004692.2	2.6888	1
ENSG00000273073	AC073869.3	2.68818	1
ENSG00000215859	AC239803.1	2.68772	1
ENSG00000234710	AC060834.2	2.68736	1
ENSG00000258498	DIO3OS	2.6871	0.0800932
ENSG00000259664	LINC02254	2.68626	1
ENSG00000207264	RNU6.15P	2.68615	1
ENSG00000136929	HEMGN	2.68577	1
ENSG00000197616	MYH6	2.68549	1
ENSG00000091831	ESR1	2.68421	0.839219
ENSG00000277223	AC090116.1	2.68403	1
ENSG00000111110	PPM1H	2.68389	1.03551e-25
ENSG00000262514	AC020978.7	2.68378	1
ENSG00000232311	AL512303.1	2.68372	1
ENSG00000212493	SNORD19	2.68336	1
ENSG00000279807	AC011472.5	2.68305	1
ENSG00000240098	RN7SL351P	2.68262	1
ENSG00000224800	RPS27AP6	2.68205	1
ENSG00000271119	AC026412.3	2.68076	1
ENSG00000136531	SCN2A	2.68071	1
ENSG00000244122	UGT1A7	2.68026	0.135553
ENSG00000277634	Y_RNA.567	2.68017	1
ENSG00000206579	XKR4	2.68001	1
ENSG00000145358	DDIT4L	2.67969	1.71324e-11
ENSG00000258605	DYNLL1P2	2.67893	1
ENSG00000187172	BAGE2	2.6781	1
ENSG00000161103	AC008132.1	2.67733	1
ENSG00000259504	AC026992.1	2.67712	1
ENSG00000283117	AC004949.1	2.67677	1
ENSG00000249506	ZEB2P1	2.67675	1
ENSG00000215110	UGT2B25P	2.67661	1
ENSG00000123561	SERPINA7	2.67518	1
ENSG00000267324	AC006557.2	2.67518	1
ENSG00000258788	CKS1BP1	2.67488	1
ENSG00000154165	GPR15	2.67481	1
ENSG00000077984	CST7	2.6746	0.26451
ENSG00000176601	MAP3K19	2.67443	1
ENSG00000231588	SHQ1P1	2.67439	1
ENSG00000261393	AC007493.2	2.67438	1
ENSG00000277245	AC084782.3	2.67351	1
ENSG00000274310	AC091076.1	2.67333	1
ENSG00000265746	KYNUP2	2.67302	1
ENSG00000248596	AC139491.2	2.67202	1
ENSG00000196431	CRYBA4	2.67178	1
ENSG00000260926	AC016134.1	2.67116	1
ENSG00000225421	AC019330.1	2.67113	1
ENSG00000207189	Y_RNA.554	2.67029	1
ENSG00000273272	U62317.5	2.66932	1
ENSG00000258177	AC008149.1	2.66913	1
ENSG00000234619	RPL7P11	2.66884	1
ENSG00000249930	AC007016.1	2.66863	1
ENSG00000253223	AC110998.1	2.66838	1
ENSG00000254507	AC107918.1	2.66824	1
ENSG00000164185	ZNF474	2.66801	0.780904
ENSG00000278698	AL162574.2	2.66669	1
ENSG00000259595	AC025043.1	2.66636	1
ENSG00000252549	RNU6.759P	2.66633	1
ENSG00000176029	C11orf16	2.66623	1
ENSG00000281181	FP236383.3	2.6658	0.130352
ENSG00000171101	SIGLEC17P	2.6655	1
ENSG00000258556	LINC02322	2.66474	1
ENSG00000280302	AP005264.8	2.66466	1
ENSG00000256162	SMLR1	2.66465	1
ENSG00000228643	AC079779.2	2.66444	1
ENSG00000249094	AC007834.1	2.66379	1
ENSG00000198848	CES1	2.66372	1
ENSG00000230039	AL450487.1	2.66352	1
ENSG00000112041	TULP1	2.66349	1
ENSG00000245864	MEF2C.AS2	2.6634	1
ENSG00000278954	AC130686.1	2.66321	1
ENSG00000152670	DDX4	2.66283	1
ENSG00000138653	NDST4	2.66199	0.0029445
ENSG00000230777	RPS29P5	2.66196	1
ENSG00000236676	AC117944.1	2.6617	1
ENSG00000280057	AL022069.2	2.66054	1
ENSG00000235576	LINC01871	2.66052	1
ENSG00000240371	RPS4XP13	2.66011	1
ENSG00000240759	RPS27P21	2.65872	1
ENSG00000259845	HERC2P10	2.65848	0.995432
ENSG00000258658	AL139021.2	2.65838	1
ENSG00000255440	AP001085.1	2.65774	1
ENSG00000212951	BX005266.1	2.65719	1
ENSG00000224646	AC007387.1	2.65602	1
ENSG00000161031	PGLYRP2	2.65414	1
ENSG00000236500	CD24P1	2.65263	1
ENSG00000154007	ASB17	2.65263	1
ENSG00000225036	CDK4P1	2.65263	1
ENSG00000233047	LINC01677	2.65263	1
ENSG00000134201	GSTM5	2.65263	1
ENSG00000236957	AL139010.1	2.65263	1
ENSG00000236656	AL365440.2	2.65263	1
ENSG00000232296	AL691482.1	2.65263	1
ENSG00000283394	MIR7515	2.65263	1
ENSG00000204872	NAT8B	2.65263	1
ENSG00000275655	RN7SL313P	2.65263	1
ENSG00000242775	AC121764.3	2.65263	1
ENSG00000242290	ZBTB20.AS5	2.65263	1
ENSG00000232601	AC069218.2	2.65263	1
ENSG00000198471	RTP2	2.65263	1
ENSG00000250919	UGT2B26P	2.65263	1
ENSG00000250298	GIMD1	2.65263	1
ENSG00000249613	LINC02173	2.65263	1
ENSG00000248191	PES1P1	2.65263	1
ENSG00000249275	AC093817.1	2.65263	1
ENSG00000250523	AC093909.3	2.65263	1
ENSG00000280369	AC012640.5	2.65263	1
ENSG00000251423	AC016576.1	2.65263	1
ENSG00000248667	AC010486.1	2.65263	1
ENSG00000176183	AC233964.1	2.65263	1
ENSG00000234259	AC008550.1	2.65263	1
ENSG00000280336	AC244517.12	2.65263	1
ENSG00000252457	RNU7.65P	2.65263	1
ENSG00000236822	AL589674.1	2.65263	1
ENSG00000164853	UNCX	2.65263	1
ENSG00000233028	AC006970.2	2.65263	1
ENSG00000225726	AC007000.2	2.65263	1
ENSG00000214035	AC073310.1	2.65263	1
ENSG00000269502	DMRTC1	2.65263	1
ENSG00000230788	AL512661.1	2.65263	1
ENSG00000241737	FAM90A23P	2.65263	1
ENSG00000223535	FAM90A17P	2.65263	1
ENSG00000253875	AC013643.2	2.65263	1
ENSG00000253650	SMARCE1P4	2.65263	1
ENSG00000254347	AC011131.1	2.65263	1
ENSG00000253911	AP003467.1	2.65263	1
ENSG00000253997	AC090142.3	2.65263	1
ENSG00000253877	LINC01608	2.65263	1
ENSG00000280997	CCAT2	2.65263	1
ENSG00000181001	OR52N1	2.65263	1
ENSG00000255424	AC027026.1	2.65263	1
ENSG00000176540	OR4C5	2.65263	1
ENSG00000181958	OR4A15	2.65263	1
ENSG00000204971	AP000812.1	2.65263	1
ENSG00000224265	AC068707.1	2.65263	1
ENSG00000226493	RPL26P27	2.65263	1
ENSG00000232734	ATP5G1P7	2.65263	1
ENSG00000272748	AC063962.1	2.65263	1
ENSG00000204033	LRIT2	2.65263	1
ENSG00000256120	SOX5.AS1	2.65263	1
ENSG00000264201	MIR4701	2.65263	1
ENSG00000257543	AC063948.1	2.65263	1
ENSG00000200060	Y_RNA.542	2.65263	1
ENSG00000271625	PSMA6P4	2.65263	1
ENSG00000227659	CLYBL.AS2	2.65263	1
ENSG00000254692	AL136295.1	2.65263	1
ENSG00000258300	NUTF2P2	2.65263	1
ENSG00000246451	AL049840.1	2.65263	1
ENSG00000271078	AC139426.3	2.65263	1
ENSG00000259222	AC027088.2	2.65263	1
ENSG00000259281	LINGO1.AS2	2.65263	1
ENSG00000261482	AC092725.1	2.65263	1
ENSG00000265359	AC004231.3	2.65263	1
ENSG00000231307	RPS3P2	2.65263	1
ENSG00000268278	AC123912.3	2.65263	1
ENSG00000261558	LINC01859	2.65263	1
ENSG00000283758	AC002115.2	2.65263	1
ENSG00000161609	CCDC155	2.65263	1
ENSG00000201078	RN7SKP214	2.65263	1
ENSG00000278884	CU634019.2	2.65263	1
ENSG00000249734	LINC02236	2.65259	1
ENSG00000279176	AC079316.2	2.65259	1
ENSG00000251168	AC025174.1	2.65258	1
ENSG00000221669	MIR548N	2.65258	1
ENSG00000232190	LINC02181	2.65257	1
ENSG00000181562	EDDM3A	2.65256	1
ENSG00000273997	AL355365.1	2.65256	1
ENSG00000188937	NYX	2.65256	1
ENSG00000233724	AL513321.1	2.65256	1
ENSG00000244116	IGKV2.28	2.65256	1
ENSG00000179751	SYCN	2.65256	1
ENSG00000214262	ANKRD36BP1	2.65252	1
ENSG00000174016	FAM46D	2.65252	1
ENSG00000254223	AC103718.1	2.65252	1
ENSG00000271337	NDE1P2	2.65249	1
ENSG00000244234	GMCL1P1	2.65248	1
ENSG00000144962	SPATA16	2.65247	1
ENSG00000278022	AC118658.2	2.65245	1
ENSG00000170128	GPR25	2.65244	1
ENSG00000248991	AC097375.1	2.65243	1
ENSG00000257271	KIRREL3.AS1	2.65242	1
ENSG00000181656	GPR88	2.6524	1
ENSG00000279091	AC026523.2	2.65236	1
ENSG00000270326	AL021997.1	2.65228	1
ENSG00000272281	TPTE2P2	2.65225	1
ENSG00000261487	AC135048.1	2.65225	1
ENSG00000229593	SUCLA2P3	2.65224	1
ENSG00000233287	AC009362.1	2.65223	1
ENSG00000211896	IGHG1	2.65222	1
ENSG00000227045	AL589765.1	2.65221	1
ENSG00000203362	AL355802.1	2.65219	1
ENSG00000174680	GRIK1.AS1	2.65219	1
ENSG00000263749	OOSP1P2	2.65214	1
ENSG00000198642	KLHL9	2.65214	1
ENSG00000233802	TRIM49D2	2.65209	1
ENSG00000140600	SH3GL3	2.65209	1
ENSG00000230716	KRT8P7	2.65207	1
ENSG00000232083	AC109327.2	2.65206	1
ENSG00000251182	AC107394.1	2.65206	1
ENSG00000235725	AC007389.3	2.65204	1
ENSG00000167580	AQP2	2.65203	1
ENSG00000260600	AC092125.1	2.65203	1
ENSG00000224452	RSL24D1P6	2.65202	1
ENSG00000225008	AC234781.2	2.65202	1
ENSG00000233971	RPS20P10	2.65202	1
ENSG00000266200	PNLIPRP2	2.65196	1
ENSG00000257677	LINC02464	2.65196	1
ENSG00000233020	AL354872.1	2.65194	1
ENSG00000231817	LINC01198	2.65192	1
ENSG00000244052	RPL5P24	2.6519	1
ENSG00000218596	AL162578.1	2.65187	1
ENSG00000275834	AC084368.1	2.65186	1
ENSG00000219773	RPSAP45	2.65182	1
ENSG00000156395	SORCS3	2.65181	1
ENSG00000261200	AC136944.2	2.65181	1
ENSG00000237359	AL354977.2	2.6518	1
ENSG00000230721	AL049597.1	2.65178	1
ENSG00000282906	AL513321.2	2.65175	1
ENSG00000231863	AL139393.1	2.65174	1
ENSG00000236760	AC019118.2	2.65172	1
ENSG00000117281	CD160	2.65159	1
ENSG00000259527	LINC00052	2.65154	1
ENSG00000230649	AC024084.1	2.6515	1
ENSG00000106128	GHRHR	2.65149	1
ENSG00000270265	AC104819.3	2.65148	1
ENSG00000177103	DSCAML1	2.65144	1
ENSG00000224728	IMPDH1P8	2.65124	1
ENSG00000235812	ADAM21P1	2.65124	1
ENSG00000122254	HS3ST2	2.65124	1
ENSG00000258636	AL121821.1	2.65121	1
ENSG00000227868	TEX46	2.65118	1
ENSG00000258337	AC130895.1	2.65113	1
ENSG00000174448	STARD6	2.65105	1
ENSG00000239732	TLR9	2.65094	1
ENSG00000277308	Metazoa_SRP.90	2.65094	1
ENSG00000215333	KRT18P23	2.65071	1
ENSG00000167612	ANKRD33	2.65064	1
ENSG00000183629	GOLGA8G	2.65042	1
ENSG00000224812	TMEM72.AS1	2.65039	1
ENSG00000225988	LAMP5.AS1	2.65026	1
ENSG00000259993	AC135731.1	2.65026	1
ENSG00000188991	SLC15A5	2.65	1
ENSG00000108849	PPY	2.64991	1
ENSG00000275497	AC009237.17	2.64978	1
ENSG00000279655	AC004009.3	2.64978	1
ENSG00000224232	AC005104.2	2.64975	1
ENSG00000114013	CD86	2.64966	1
ENSG00000278212	AC134878.2	2.64956	1
ENSG00000226308	AL122058.1	2.64956	1
ENSG00000259774	AC243562.3	2.64955	1
ENSG00000250007	AC087457.1	2.64955	1
ENSG00000257288	AC068305.2	2.64955	1
ENSG00000255553	AP003733.3	2.64953	1
ENSG00000253433	NCRNA00250	2.64952	1
ENSG00000261467	AC099398.1	2.64952	1
ENSG00000122824	NUDT10	2.64952	1
ENSG00000225128	LINC00972	2.64951	1
ENSG00000213721	HMGN2P30	2.64951	1
ENSG00000229596	MYL8P	2.6495	1
ENSG00000226789	AC110926.1	2.6495	1
ENSG00000237638	LINC02245	2.64949	1
ENSG00000227887	RPS26P13	2.64949	1
ENSG00000259618	AC012170.3	2.64945	1
ENSG00000133101	CCNA1	2.64945	1
ENSG00000264067	AC005291.1	2.64942	1
ENSG00000178734	LMO7DN	2.64925	1
ENSG00000239801	DENND6A.AS1	2.64912	1
ENSG00000244131	RPSAP51	2.64909	1
ENSG00000233850	AC103563.7	2.64908	1
ENSG00000237026	AC104073.2	2.64906	1
ENSG00000102349	KLF8	2.64906	1
ENSG00000244573	RPL30P11	2.64904	1
ENSG00000259887	AC068987.1	2.64894	1
ENSG00000167757	KLK11	2.64884	1
ENSG00000167618	LAIR2	2.64838	1
ENSG00000264395	MIR3193	2.64826	1
ENSG00000267092	AC027307.1	2.64824	1
ENSG00000170465	KRT6C	2.64819	1
ENSG00000276867	AC074050.4	2.64816	1
ENSG00000261581	HERC2P11	2.64806	1
ENSG00000185873	TMPRSS11B	2.64791	1
ENSG00000240669	AC023424.1	2.64791	1
ENSG00000137869	CYP19A1	2.64785	0.000283132
ENSG00000124490	CRISP2	2.64766	1
ENSG00000122180	MYOG	2.64766	1
ENSG00000283703	VSIG10L2	2.64762	1
ENSG00000271914	AL139286.2	2.64748	1
ENSG00000251249	AC097375.3	2.64739	1
ENSG00000187695	AC112484.1	2.64732	1
ENSG00000280019	CU633906.4	2.6473	1
ENSG00000204086	RPA4	2.64726	1
ENSG00000131738	KRT33B	2.64723	1
ENSG00000280247	AC005578.1	2.64723	1
ENSG00000116981	NT5C1A	2.64701	1
ENSG00000234789	AL590369.1	2.64694	1
ENSG00000227409	ZMYM4.AS1	2.64689	1
ENSG00000196436	NPIPB15	2.64689	1
ENSG00000145416	MARCH1	2.64686	1
ENSG00000225342	AC079630.1	2.64671	1
ENSG00000231188	AL139819.1	2.64671	1
ENSG00000268295	POLR3GP1	2.64665	1
ENSG00000255916	AC148477.1	2.64654	1
ENSG00000251034	AC037459.2	2.6463	1
ENSG00000283755	AC009122.1	2.64628	1
ENSG00000276778	LINC02227	2.64628	1
ENSG00000201654	RNU6.7	2.64625	1
ENSG00000240125	RPL23AP75	2.6462	1
ENSG00000269118	FAM90A28P	2.64617	1
ENSG00000251441	RTEL1P1	2.64609	1
ENSG00000237371	AL355803.1	2.64592	1
ENSG00000271757	AP002360.3	2.64592	1
ENSG00000215838	AL451074.1	2.64573	1
ENSG00000108417	KRT37	2.6456	1
ENSG00000215277	RNF212B	2.64556	1
ENSG00000248408	LINC02469	2.64547	1
ENSG00000099998	GGT5	2.64545	0.000155983
ENSG00000230838	LINC01614	2.64526	1
ENSG00000259555	AC067863.2	2.64524	1
ENSG00000165164	CFAP47	2.6452	1
ENSG00000244081	AL591379.2	2.64518	1
ENSG00000242324	AL049634.1	2.64515	1
ENSG00000271730	AL390208.1	2.64505	1
ENSG00000257341	AL928654.4	2.64502	1
ENSG00000183888	C1orf64	2.64498	1
ENSG00000262732	AC010401.2	2.64494	1
ENSG00000266311	AC007952.8	2.64491	0.130036
ENSG00000166736	HTR3A	2.64488	1
ENSG00000230360	DDX10P2	2.64486	1
ENSG00000233143	DIRC3.AS1	2.64473	1
ENSG00000162771	FAM71A	2.64467	1
ENSG00000242593	AC006148.1	2.64464	1
ENSG00000258388	PPT2.EGFL8	2.6445	1
ENSG00000126970	ZC4H2	2.64447	1
ENSG00000112077	RHAG	2.64439	1
ENSG00000274848	Metazoa_SRP.126	2.6443	1
ENSG00000212027	MIR374B	2.64426	1
ENSG00000225513	AL158824.1	2.64418	1
ENSG00000279075	AC091965.5	2.64417	1
ENSG00000203837	PNLIPRP3	2.64415	1
ENSG00000273971	AC009163.6	2.64411	1
ENSG00000229912	AC128709.1	2.64405	1
ENSG00000182333	LIPF	2.64397	1
ENSG00000277867	AC138649.4	2.64395	1
ENSG00000206706	Y_RNA.626	2.64358	1
ENSG00000105550	FGF21	2.64345	1
ENSG00000283438	Metazoa_SRP.164	2.64345	1
ENSG00000232886	AF212831.1	2.64345	1
ENSG00000227519	AL008719.1	2.64345	1
ENSG00000234104	AL133465.1	2.64345	1
ENSG00000279875	AC074029.4	2.64344	1
ENSG00000261924	AC127496.1	2.64344	1
ENSG00000207444	SNORD56B	2.64344	1
ENSG00000228195	RPL5P27	2.64344	1
ENSG00000254622	NAV2.AS4	2.64344	1
ENSG00000225198	SSXP3	2.64344	1
ENSG00000277486	SAGE3P	2.64344	1
ENSG00000283400	AL807740.1	2.64344	1
ENSG00000233752	AC009414.1	2.64344	1
ENSG00000228151	AC004941.1	2.64344	1
ENSG00000260476	AC104794.3	2.64344	1
ENSG00000235267	AC074117.2	2.64344	1
ENSG00000249646	OR7E94P	2.64344	1
ENSG00000203910	C1orf146	2.64344	1
ENSG00000215864	NBPF7	2.64344	1
ENSG00000252700	RNU7.110P	2.64317	1
ENSG00000244738	AC026316.3	2.64317	1
ENSG00000255427	AC087783.1	2.64317	1
ENSG00000242834	RPL7AP56	2.64317	1
ENSG00000255946	AC069234.1	2.64317	1
ENSG00000271901	AL161716.1	2.64317	1
ENSG00000227078	LINC02094	2.64317	1
ENSG00000266365	AC053481.3	2.64317	1
ENSG00000278771	RN7SL3	2.64287	0.15804
ENSG00000272425	AC009902.3	2.64153	0.0168429
ENSG00000253477	AC012213.1	2.64114	0.0625159
ENSG00000117318	ID3	2.64094	4.66756e-08
ENSG00000187833	C2orf78	2.63826	1
ENSG00000228925	AC016722.2	2.63803	1
ENSG00000196096	AC079610.1	2.63661	1
ENSG00000206688	SNORD116.18	2.63642	1
ENSG00000274966	AC019322.3	2.63627	1
ENSG00000258673	LINC01397	2.6361	1
ENSG00000268615	AL353803.5	2.63559	1
ENSG00000016602	CLCA4	2.63478	1
ENSG00000160862	AZGP1	2.63416	0.000334205
ENSG00000268047	AC018766.1	2.63401	1
ENSG00000271707	ATP1B3P1	2.63372	1
ENSG00000226540	GAPDHP73	2.63352	1
ENSG00000231725	VN1R110P	2.63346	1
ENSG00000225075	AL603832.1	2.63331	1
ENSG00000258414	AL121790.1	2.63294	1
ENSG00000224330	AC005019.2	2.63184	1
ENSG00000205634	LINC00898	2.63171	1
ENSG00000125879	OTOR	2.63132	1
ENSG00000185479	KRT6B	2.63129	0.225761
ENSG00000141431	ASXL3	2.63081	1
ENSG00000164049	FBXW12	2.63002	1
ENSG00000224987	AL024507.1	2.62993	1
ENSG00000279431	AC011840.6	2.62912	1
ENSG00000229111	MED4.AS1	2.6291	1
ENSG00000271607	Z84480.1	2.62908	0.864351
ENSG00000170807	LMOD2	2.62894	1
ENSG00000283324	AL355860.1	2.62879	1
ENSG00000230427	AC095033.1	2.62871	1
ENSG00000171217	CLDN20	2.62858	1
ENSG00000177414	UBE2U	2.62833	1
ENSG00000243592	AC016638.1	2.62776	1
ENSG00000226363	HAGLROS	2.62742	1
ENSG00000277855	AC097634.3	2.62698	1
ENSG00000275901	Metazoa_SRP.152	2.6262	1
ENSG00000267677	AC016229.2	2.62592	1
ENSG00000275741	AL162497.1	2.62496	1
ENSG00000237928	NFIA.AS2	2.62473	1
ENSG00000184368	MAP7D2	2.62406	0.0524932
ENSG00000251563	IARS2P1	2.62324	1
ENSG00000130167	TSPAN16	2.62296	1
ENSG00000221843	C2orf16	2.62154	1
ENSG00000267235	ZNF861P	2.62053	1
ENSG00000089101	CFAP61	2.62034	1
ENSG00000175489	LRRC25	2.62032	0.22791
ENSG00000253686	LINC01484	2.62021	1
ENSG00000267246	AC091132.6	2.62006	1
ENSG00000249984	AC026780.2	2.61951	1
ENSG00000251856	MIR449C	2.6194	1
ENSG00000255647	AC093510.1	2.61932	0.868457
ENSG00000224149	AC099786.2	2.61919	1
ENSG00000274549	AL356274.1	2.61892	1
ENSG00000260601	AC131391.1	2.61888	1
ENSG00000271440	AL121932.1	2.61874	1
ENSG00000232876	AL353596.1	2.61855	1
ENSG00000108001	EBF3	2.61759	1
ENSG00000281772	AC019226.2	2.61736	1
ENSG00000189223	PAX8.AS1	2.61721	2.01337e-05
ENSG00000224050	AL008723.1	2.61642	0.330213
ENSG00000263740	RN7SL4P	2.6163	0.135571
ENSG00000241511	AC026979.1	2.61596	1
ENSG00000228536	AL513283.1	2.61535	0.0343531
ENSG00000213147	RPL23AP60	2.61463	1
ENSG00000162897	FCAMR	2.61457	1
ENSG00000261916	AC027796.1	2.61433	1
ENSG00000253869	PIGFP1	2.61417	1
ENSG00000172362	OR5B12	2.61415	1
ENSG00000114786	ABHD14A.ACY1	2.61268	1
ENSG00000246528	AC079089.1	2.6124	1
ENSG00000135525	MAP7	2.61174	3.86399e-05
ENSG00000235192	AC009495.3	2.6115	1
ENSG00000255007	AC116021.2	2.61039	1
ENSG00000214244	SETP21	2.6102	1
ENSG00000162989	KCNJ3	2.61006	0.516785
ENSG00000236364	AL358115.1	2.607	1
ENSG00000259703	LINC00593	2.60594	1
ENSG00000257613	LINC01481	2.60511	1
ENSG00000250765	AC138035.2	2.60484	1
ENSG00000284471	CR769775.4	2.60469	0.740061
ENSG00000255467	AP002433.1	2.60448	1
ENSG00000230756	RHOQP3	2.60395	0.0405869
ENSG00000258891	AC005480.1	2.60352	1
ENSG00000233968	AL157895.1	2.60337	0.0850245
ENSG00000271698	AC233992.2	2.60324	1
ENSG00000259581	TYRO3P	2.60254	1
ENSG00000188626	GOLGA8M	2.60213	1
ENSG00000171951	SCG2	2.6019	1.3938e-11
ENSG00000261186	LINC01238.1	2.60099	1
ENSG00000123612	ACVR1C	2.60076	7.05936e-06
ENSG00000229839	AC018462.1	2.60051	1
ENSG00000129226	CD68	2.59978	0.573685
ENSG00000266667	AC005703.4	2.59942	0.636611
ENSG00000232977	LINC00327	2.59935	0.0155226
ENSG00000231769	AL035701.1	2.59851	1
ENSG00000265477	AP000915.2	2.59761	0.88864
ENSG00000274578	AC006249.1	2.59602	1
ENSG00000270914	AL096840.1	2.59507	1
ENSG00000169006	NTSR2	2.59469	1
ENSG00000266877	AC007923.4	2.59441	1
ENSG00000262112	AC015912.1	2.59424	1
ENSG00000130943	PKDREJ	2.59281	1
ENSG00000237457	LINC01351	2.59221	1
ENSG00000274156	AC008121.2	2.59207	1
ENSG00000248807	KRTAP9.12P	2.59201	1
ENSG00000118729	CASQ2	2.59142	1
ENSG00000280162	AL136531.3	2.59136	1
ENSG00000163673	DCLK3	2.58903	1
ENSG00000166220	TBATA	2.58901	1
ENSG00000276649	AL117335.1	2.58872	1
ENSG00000237904	BX284632.2	2.58579	1
ENSG00000256254	AP000619.3	2.58574	1
ENSG00000266975	FARSA.AS1	2.58548	1
ENSG00000239636	AC004865.2	2.58516	0.592363
ENSG00000198570	RD3	2.58448	1
ENSG00000221970	OR2A1	2.58419	0.56142
ENSG00000273113	AC133528.1	2.58414	0.693354
ENSG00000185742	C11orf87	2.58372	1
ENSG00000260788	AC009063.2	2.58353	0.69813
ENSG00000248516	AC105415.1	2.58216	1
ENSG00000262663	AC087222.1	2.58134	1
ENSG00000237917	PARP4P1	2.58103	0.533286
ENSG00000115896	PLCL1	2.58095	0.000224438
ENSG00000277558	AL109923.1	2.58031	1
ENSG00000162618	ADGRL4	2.57961	0.363612
ENSG00000135744	AGT	2.57921	1.62412e-05
ENSG00000070190	DAPP1	2.57886	0.00216752
ENSG00000253420	AC103853.1	2.5784	0.902936
ENSG00000188580	NKAIN2	2.57839	0.0825568
ENSG00000254012	RPL10P8	2.57772	1
ENSG00000107859	PITX3	2.57769	1
ENSG00000188124	OR2AG2	2.5776	1
ENSG00000269125	AL137002.1	2.57753	1
ENSG00000185739	SRL	2.57729	1
ENSG00000233932	CTXN2	2.57672	1
ENSG00000275709	AC090527.3	2.57519	1
ENSG00000205086	C2orf91	2.57351	1
ENSG00000043462	LCP2	2.57233	6.43955e-10
ENSG00000282995	FRG1EP	2.572	0.613891
ENSG00000117152	RGS4	2.57162	1.31187e-09
ENSG00000186354	C9orf47	2.57158	0.486109
ENSG00000283597	FAM169B	2.57148	1
ENSG00000215467	AL121886.1	2.57122	0.675601
ENSG00000185055	EFCAB10	2.57067	0.558676
ENSG00000088926	F11	2.56984	0.559662
ENSG00000151790	TDO2	2.56938	0.0500476
ENSG00000149573	MPZL2	2.56913	4.98258e-06
ENSG00000226065	ZBTB45P2	2.56908	0.868955
ENSG00000224509	AC010884.1	2.56891	1
ENSG00000249085	AC035140.1	2.56709	1
ENSG00000156096	UGT2B4	2.56673	0.229758
ENSG00000272650	AC110792.4	2.56597	1
ENSG00000216998	CYP2AC1P	2.56574	1
ENSG00000269303	AC020907.3	2.56545	0.57049
ENSG00000226465	AL390198.1	2.56527	1
ENSG00000234477	AC004231.1	2.56458	0.567442
ENSG00000268750	AC010522.1	2.56234	1
ENSG00000177098	SCN4B	2.56204	0.000986546
ENSG00000254551	AP000873.3	2.56178	1
ENSG00000053438	NNAT	2.56096	1
ENSG00000256943	AC148477.3	2.56096	1
ENSG00000162761	LMX1A	2.56096	1
ENSG00000249425	LINC02477	2.56042	1
ENSG00000277901	AL390037.1	2.56019	1
ENSG00000159650	UROC1	2.56017	1
ENSG00000260466	AC126696.2	2.55981	1
ENSG00000256966	AL513165.2	2.55981	1
ENSG00000255310	AF131215.5	2.55921	1
ENSG00000170624	SGCD	2.55884	1
ENSG00000256902	IQSEC3P1	2.55877	1
ENSG00000185610	DBX2	2.55873	1
ENSG00000150048	CLEC1A	2.55629	1
ENSG00000253123	AC091182.1	2.55615	0.155378
ENSG00000265799	AC090844.3	2.55609	1
ENSG00000265871	MIR3174	2.55587	1
ENSG00000260289	AC093515.1	2.55578	1
ENSG00000270435	AC068733.2	2.55528	1
ENSG00000254170	AC008802.1	2.55518	1
ENSG00000280551	AC096745.2	2.55509	1
ENSG00000251163	PRELID3BP4	2.55501	1
ENSG00000256151	ADGRD1.AS1	2.5542	1
ENSG00000161939	RNASEK.C17orf49	2.55323	1
ENSG00000215595	C20orf202	2.55314	0.943637
ENSG00000258066	AC138331.1	2.55251	1
ENSG00000253712	AC022274.1	2.55162	1
ENSG00000274376	ADAMTS7P1	2.55111	1
ENSG00000136011	STAB2	2.551	1
ENSG00000199865	RNU6.495P	2.55023	1
ENSG00000259124	AC008050.1	2.55016	1
ENSG00000275179	AL118508.2	2.54998	1
ENSG00000236535	RC3H1.IT1	2.54987	1
ENSG00000248950	LDHBP3	2.54971	1
ENSG00000279106	AC009093.7	2.54924	1
ENSG00000273155	AC092587.1	2.549	1
ENSG00000250516	AC021678.1	2.54812	1
ENSG00000263407	MIR4660	2.54811	1
ENSG00000241278	ENPP7P4	2.54811	1
ENSG00000279303	CU634019.3	2.54779	1
ENSG00000249699	LINC02261	2.54766	1
ENSG00000187672	ERC2	2.54757	0.608769
ENSG00000235253	AC010240.2	2.54697	1
ENSG00000264249	MIR3912	2.54691	1
ENSG00000270038	AL133467.4	2.54666	1
ENSG00000255261	OR7E4P	2.54666	1
ENSG00000244314	RN7SL36P	2.54665	1
ENSG00000256500	AL139300.1	2.54654	1
ENSG00000205035	AC136759.1	2.54653	1
ENSG00000187475	HIST1H1T	2.54652	1
[truncated: 56,175 more rows]

## Sheet: Suppl. table 3
GO biological process complete	Fold Enrichment	raw P-value	FDR
cell cycle (GO:0007049)	13.8	1.85e-66	2.77e-62
cell cycle process (GO:0022402)	14.75	3.98e-66	2.99e-62
mitotic cell cycle process (GO:1903047)	20.79	4.19e-61	2.1e-57
mitotic cell cycle (GO:0000278)	18.67	8.42e-61	3.16e-57
chromosome organization (GO:0051276)	18.38	1.2e-46	3.01e-43
cell division (GO:0051301)	17.48	1.03e-46	3.08e-43
chromosome segregation (GO:0007059)	23.76	6.38e-46	1.37e-42
nuclear chromosome segregation (GO:0098813)	29.04	4.22e-42	7.92e-39
regulation of cell cycle process (GO:0010564)	12.31	1.47e-39	2.45e-36
nuclear division (GO:0000280)	21.77	1.19e-38	1.78e-35
sister chromatid segregation (GO:0000819)	38.56	1.43e-38	1.96e-35
organelle fission (GO:0048285)	20.14	2.1e-37	2.63e-34
mitotic sister chromatid segregation (GO:0000070)	38.28	3.94e-37	4.56e-34
mitotic nuclear division (GO:0140014)	33.51	1.17e-36	1.26e-33
regulation of cell cycle (GO:0051726)	8.93	1.43e-35	1.44e-32
microtubule cytoskeleton organization involved in mitosis (GO:1902850)	35.95	2.1e-32	1.98e-29
spindle organization (GO:0007051)	29.87	1.85e-31	1.63e-28
regulation of mitotic nuclear division (GO:0007088)	36.9	4.12e-30	3.44e-27
mitotic spindle organization (GO:0007052)	41.18	1.27e-28	1.01e-25
microtubule cytoskeleton organization (GO:0000226)	11.76	3.67e-28	2.76e-25
regulation of nuclear division (GO:0051783)	30.38	4.98e-28	3.56e-25
regulation of chromosome segregation (GO:0051983)	31.41	3.64e-27	2.49e-24
regulation of cell cycle phase transition (GO:1901987)	13.43	1.33e-26	8.68e-24
regulation of chromosome separation (GO:1905818)	45.39	1.83e-25	1.14e-22
regulation of mitotic sister chromatid separation (GO:0010965)	53.23	2.02e-25	1.21e-22
regulation of mitotic cell cycle (GO:0007346)	11.99	4.19e-25	2.42e-22
organelle organization (GO:0006996)	3.79	9.75e-24	5.43e-21
regulation of mitotic cell cycle phase transition (GO:1901990)	14.76	2.5e-23	1.34e-20
microtubule-based process (GO:0007017)	7.94	3.85e-23	1.99e-20
regulation of sister chromatid segregation (GO:0033045)	32.36	1.37e-22	6.87e-20
regulation of mitotic metaphase/anaphase transition (GO:0030071)	35.49	4.14e-22	2.01e-19
regulation of metaphase/anaphase transition of cell cycle (GO:1902099)	34.38	7.39e-22	3.47e-19
chromosome localization (GO:0050000)	31.74	3.15e-21	1.44e-18
positive regulation of cell cycle process (GO:0090068)	16.43	8.38e-21	3.7e-18
cytoskeleton organization (GO:0007010)	5.95	1.1e-20	4.74e-18
regulation of mitotic sister chromatid segregation (GO:0033047)	46.86	3.19e-20	1.33e-17
establishment of chromosome localization (GO:0051303)	32.36	3.57e-20	1.45e-17
regulation of chromosome organization (GO:0033044)	16.71	4.89e-20	1.93e-17
positive regulation of cell cycle (GO:0045787)	13.61	7.12e-20	2.74e-17
spindle assembly (GO:0051225)	29.87	1.38e-19	5.19e-17
metaphase chromosome alignment (GO:0051310)	35.09	1.55e-19	5.69e-17
negative regulation of cell cycle process (GO:0010948)	14.51	9.22e-19	3.3e-16
establishment of organelle localization (GO:0051656)	11.02	1.4e-18	4.89e-16
mitotic cytokinesis (GO:0000281)	30.54	2.11e-17	7.21e-15
mitotic spindle assembly (GO:0090307)	45.68	2.47e-17	8.24e-15
organelle localization (GO:0051640)	8.84	4.47e-17	1.46e-14
DNA metabolic process (GO:0006259)	7.26	7.06e-17	2.26e-14
mitotic metaphase chromosome alignment (GO:0007080)	41.6	8.49e-17	2.66e-14
membraneless organelle assembly (GO:0140694)	11.62	8.7e-17	2.67e-14
cell cycle phase transition (GO:0044770)	19.54	1.52e-16	4.56e-14
negative regulation of cell cycle (GO:0045786)	11.14	2.02e-16	5.96e-14
positive regulation of mitotic sister chromatid separation (GO:1901970)	83.21	5.03e-16	1.43e-13
positive regulation of chromosome separation (GO:1905820)	60.67	4.99e-16	1.44e-13
cytoskeleton-dependent cytokinesis (GO:0061640)	23.23	1.13e-15	3.15e-13
cytokinesis (GO:0000910)	22.84	1.44e-15	3.94e-13
regulation of organelle organization (GO:0033043)	5.28	2.43e-15	6.51e-13
cell cycle checkpoint signaling (GO:0000075)	17.23	9.42e-15	2.48e-12
meiotic cell cycle (GO:0051321)	12.79	1.99e-14	5.15e-12
positive regulation of cell cycle phase transition (GO:1901989)	22.14	2.37e-14	6.04e-12
cellular component organization (GO:0016043)	2.22	2.82e-14	7.07e-12
attachment of spindle microtubules to kinetochore (GO:0008608)	54.6	4.58e-14	1.13e-11
positive regulation of mitotic cell cycle phase transition (GO:1901992)	25.05	5.42e-14	1.31e-11
negative regulation of cell cycle phase transition (GO:1901988)	13.22	7.42e-14	1.77e-11
meiotic cell cycle process (GO:1903046)	14.93	7.89e-14	1.85e-11
DNA replication (GO:0006260)	14.42	1.33e-13	3.07e-11
cellular component organization or biogenesis (GO:0071840)	2.15	1.61e-13	3.66e-11
mitotic cell cycle checkpoint signaling (GO:0007093)	18.98	1.8e-13	4.04e-11
cell cycle G2/M phase transition (GO:0044839)	35.3	2.05e-13	4.54e-11
regulation of mitotic spindle checkpoint (GO:1903504)	64.72	2.6e-13	5.58e-11
regulation of mitotic cell cycle spindle assembly checkpoint (GO:0090266)	64.72	2.6e-13	5.66e-11
meiotic nuclear division (GO:0140013)	15.62	3.03e-13	6.41e-11
regulation of spindle checkpoint (GO:0090231)	62.13	3.81e-13	7.95e-11
mitotic cell cycle phase transition (GO:0044772)	17.29	6.07e-13	1.25e-10
attachment of mitotic spindle microtubules to kinetochore (GO:0051315)	79.94	1.47e-12	2.98e-10
positive regulation of mitotic cell cycle (GO:0045931)	18.79	1.82e-12	3.64e-10
spindle assembly checkpoint signaling (GO:0071173)	51.77	2.02e-12	3.89e-10
mitotic spindle checkpoint signaling (GO:0071174)	51.77	2.02e-12	3.94e-10
mitotic spindle assembly checkpoint signaling (GO:0007094)	51.77	2.02e-12	3.99e-10
spindle checkpoint signaling (GO:0031577)	50.1	2.71e-12	5.15e-10
regulation of cell cycle checkpoint (GO:1901976)	35.66	3.12e-12	5.87e-10
negative regulation of mitotic metaphase/anaphase transition (GO:0045841)	47.07	4.73e-12	8.45e-10
negative regulation of sister chromatid segregation (GO:0033046)	47.07	4.73e-12	8.56e-10
negative regulation of mitotic sister chromatid segregation (GO:0033048)	47.07	4.73e-12	8.66e-10
negative regulation of mitotic sister chromatid separation (GO:2000816)	47.07	4.73e-12	8.77e-10
negative regulation of mitotic cell cycle phase transition (GO:1901991)	14.59	5.37e-12	9.49e-10
mitotic spindle elongation (GO:0000022)	> 100	7.32e-12	1.26e-09
negative regulation of mitotic cell cycle (GO:0045930)	12.36	7.46e-12	1.27e-09
mitotic spindle midzone assembly (GO:0051256)	> 100	7.32e-12	1.28e-09
negative regulation of chromosome separation (GO:1905819)	44.38	7.94e-12	1.33e-09
negative regulation of metaphase/anaphase transition of cell cycle (GO:1902100)	44.38	7.94e-12	1.34e-09
negative regulation of chromosome segregation (GO:0051985)	43.14	1.02e-11	1.68e-09
negative regulation of chromosome organization (GO:2001251)	24.27	1.04e-11	1.7e-09
establishment of spindle localization (GO:0051293)	28.65	2.51e-11	4.05e-09
spindle elongation (GO:0051231)	89.61	2.7e-11	4.31e-09
negative regulation of mitotic nuclear division (GO:0045839)	37.88	3.14e-11	4.97e-09
meiotic chromosome segregation (GO:0045132)	21.1	4.32e-11	6.77e-09
spindle midzone assembly (GO:0051255)	83.21	4.7e-11	7.28e-09
spindle localization (GO:0051653)	26.48	5.24e-11	8.03e-09
meiosis I cell cycle process (GO:0061982)	16.56	6.39e-11	9.71e-09
negative regulation of nuclear division (GO:0051784)	33.05	1.01e-10	1.52e-08
positive regulation of chromosome segregation (GO:0051984)	45.3	1.45e-10	2.16e-08
DNA conformation change (GO:0071103)	18.49	1.64e-10	2.41e-08
DNA repair (GO:0006281)	6.69	1.73e-10	2.53e-08
regulation of cellular component organization (GO:0051128)	2.98	1.76e-10	2.55e-08
positive regulation of mitotic metaphase/anaphase transition (GO:0045842)	68.52	1.91e-10	2.74e-08
DNA-templated DNA replication (GO:0006261)	14.83	2.11e-10	2.99e-08
positive regulation of metaphase/anaphase transition of cell cycle (GO:1902101)	64.72	2.86e-10	4.01e-08
organelle assembly (GO:0070925)	4.87	5.62e-10	7.82e-08
DNA recombination (GO:0006310)	9.98	6.21e-10	8.57e-08
DNA damage response (GO:0006974)	5.08	6.84e-10	9.34e-08
meiosis I (GO:0007127)	15.41	1e-09	1.35e-07
regulation of attachment of spindle microtubules to kinetochore (GO:0051988)	50.65	1.52e-09	2.04e-07
female meiotic nuclear division (GO:0007143)	33.15	1.53e-09	2.04e-07
DNA geometric change (GO:0032392)	18.2	1.61e-09	2.13e-07
positive regulation of mitotic cell cycle spindle assembly checkpoint (GO:0090267)	80.9	2.54e-09	3.31e-07
positive regulation of spindle checkpoint (GO:0090232)	74.67	4.1e-09	5.32e-07
positive regulation of mitotic nuclear division (GO:0045840)	28.92	4.18e-09	5.32e-07
establishment of spindle orientation (GO:0051294)	28.92	4.18e-09	5.37e-07
G2/M transition of mitotic cell cycle (GO:0000086)	27.18	6.55e-09	8.27e-07
cellular process (GO:0009987)	1.28	1.03e-08	1.29e-06
cellular component assembly (GO:0022607)	2.71	1.66e-08	2.07e-06
double-strand break repair (GO:0006302)	9.75	1.77e-08	2.18e-06
DNA duplex unwinding (GO:0032508)	17.26	2.07e-08	2.53e-06
sexual reproduction (GO:0019953)	3.98	2.29e-08	2.77e-06
kinetochore organization (GO:0051383)	53.93	2.68e-08	3.22e-06
regulation of cytokinesis (GO:0032465)	16.52	2.92e-08	3.49e-06
positive regulation of nuclear division (GO:0051785)	21.92	3.07e-08	3.63e-06
positive regulation of cell cycle checkpoint (GO:1901978)	51.09	3.62e-08	4.25e-06
establishment of localization in cell (GO:0051649)	3.18	4.61e-08	5.33e-06
metaphase/anaphase transition of cell cycle (GO:0044784)	97.08	4.58e-08	5.34e-06
homologous recombination (GO:0035825)	20.28	5.31e-08	6.09e-06
establishment of mitotic spindle localization (GO:0040001)	27.74	7.3e-08	8.32e-06
meiotic spindle organization (GO:0000212)	44.13	8.1e-08	9.08e-06
DNA unwinding involved in DNA replication (GO:0006268)	44.13	8.1e-08	9.15e-06
protein-DNA complex assembly (GO:0065004)	9.61	9.33e-08	1.04e-05
centromere complex assembly (GO:0034508)	40.45	1.3e-07	1.43e-05
regulation of microtubule-based process (GO:0032886)	7.94	1.44e-07	1.58e-05
cellular component biogenesis (GO:0044085)	2.46	1.77e-07	1.92e-05
cellular response to stress (GO:0033554)	3.07	1.77e-07	1.93e-05
negative regulation of organelle organization (GO:0010639)	6.85	1.87e-07	2e-05
nuclear DNA replication (GO:0033260)	37.34	1.99e-07	2.12e-05
positive regulation of attachment of spindle microtubules to kinetochore (GO:0051987)	70.6	2.13e-07	2.26e-05
protein-DNA complex organization (GO:0071824)	8.75	2.25e-07	2.36e-05
cell cycle DNA replication (GO:0044786)	35.95	2.43e-07	2.54e-05
recombinational repair (GO:0000725)	12.33	2.88e-07	2.99e-05
spindle assembly involved in female meiosis (GO:0007056)	64.72	3.19e-07	3.28e-05
meiotic cell cycle phase transition (GO:0044771)	> 100	5.29e-07	5.41e-05
regulation of cell division (GO:0051302)	9.29	5.6e-07	5.69e-05
reciprocal homologous recombination (GO:0140527)	19.74	5.84e-07	5.86e-05
reciprocal meiotic recombination (GO:0007131)	19.74	5.84e-07	5.89e-05
mitotic DNA replication (GO:1902969)	55.47	6.4e-07	6.37e-05
regulation of metaphase plate congression (GO:0090235)	51.77	8.69e-07	8.53e-05
meiotic spindle assembly (GO:0090306)	51.77	8.69e-07	8.59e-05
nucleic acid metabolic process (GO:0090304)	2.61	9.14e-07	8.92e-05
regulation of G2/M transition of mitotic cell cycle (GO:0010389)	12.7	1.35e-06	0.00013
mitotic chromosome condensation (GO:0007076)	45.68	1.5e-06	0.000145
regulation of microtubule cytoskeleton organization (GO:0070507)	9.36	2.33e-06	0.000222
female gamete generation (GO:0007292)	9.36	2.33e-06	0.000223
chromosome condensation (GO:0030261)	23.11	2.41e-06	0.000228
positive regulation of exit from mitosis (GO:0031536)	97.08	2.63e-06	0.000247
regulation of cell cycle G2/M phase transition (GO:1902749)	11.33	2.91e-06	0.000271
regulation of exit from mitosis (GO:0007096)	38.83	3.02e-06	0.00028
double-strand break repair via homologous recombination (GO:0000724)	11.23	3.07e-06	0.000283
cytokinetic process (GO:0032506)	21.57	3.42e-06	0.000313
Unclassified (UNCLASSIFIED)	0.07	3.58e-06	0.000324
DNA integrity checkpoint signaling (GO:0031570)	10.96	3.62e-06	0.000325
biological_process (GO:0008150)	1.15	3.58e-06	0.000326
nucleobase-containing compound metabolic process (GO:0006139)	2.28	4.3e-06	0.000385
metaphase/anaphase transition of mitotic cell cycle (GO:0007091)	83.21	4.58e-06	0.000407
regulation of spindle organization (GO:0090224)	20.22	4.73e-06	0.000416
sister chromatid cohesion (GO:0007062)	20.22	4.73e-06	0.000418
positive regulation of cytokinesis (GO:0032467)	19.42	5.81e-06	0.000508
double-strand break repair via synthesis-dependent strand annealing (GO:0045003)	72.81	7.3e-06	0.00063
positive regulation of attachment of mitotic spindle microtubules to kinetochore (GO:1902425)	72.81	7.3e-06	0.000634
establishment of cell polarity (GO:0030010)	9.71	8.07e-06	0.000693
positive regulation of organelle organization (GO:0010638)	4.69	9.7e-06	0.000823
reproductive process (GO:0022414)	2.78	9.69e-06	0.000827
positive regulation of mitotic sister chromatid segregation (GO:0062033)	64.72	1.09e-05	0.000916
positive regulation of ubiquitin protein ligase activity (GO:1904668)	64.72	1.09e-05	0.000921
establishment or maintenance of cell polarity (GO:0007163)	7.58	1.11e-05	0.000924
regulation of cyclin-dependent protein serine/threonine kinase activity (GO:0000079)	17.03	1.12e-05	0.000926
regulation of cyclin-dependent protein kinase activity (GO:1904029)	16.45	1.32e-05	0.00109
chromatin remodeling at centromere (GO:0031055)	58.25	1.55e-05	0.00125
cellular localization (GO:0051641)	2.23	1.52e-05	0.00125
regulation of attachment of mitotic spindle microtubules to kinetochore (GO:1902423)	58.25	1.55e-05	0.00126
CENP-A containing chromatin assembly (GO:0034080)	58.25	1.55e-05	0.00127
mitotic cytokinetic process (GO:1902410)	25.05	1.88e-05	0.00151
G2/MI transition of meiotic cell cycle (GO:0008315)	> 100	2.63e-05	0.0021
negative regulation of G2/M transition of mitotic cell cycle (GO:0010972)	13.67	3.28e-05	0.00261
positive regulation of mitotic cytokinesis (GO:1903490)	44.8	3.66e-05	0.00289
negative regulation of cell cycle G2/M phase transition (GO:1902750)	13.3	3.75e-05	0.00295
establishment of mitotic spindle orientation (GO:0000132)	20.99	3.85e-05	0.00302
kinetochore assembly (GO:0051382)	41.6	4.64e-05	0.00361
G1/S transition of mitotic cell cycle (GO:0000082)	12.13	5.83e-05	0.00452
negative regulation of cellular component organization (GO:0051129)	3.62	6.16e-05	0.00475
interstrand cross-link repair (GO:0036297)	18.49	6.4e-05	0.00491
cell cycle G1/S phase transition (GO:0044843)	11.84	6.56e-05	0.00501
intracellular signal transduction (GO:0035556)	2.45	6.78e-05	0.00515
regulation of mitotic cytokinesis (GO:1902412)	36.4	7.08e-05	0.00535
regulation of mitotic spindle organization (GO:0060236)	17.65	7.7e-05	0.00579
mitotic DNA damage checkpoint signaling (GO:0044773)	11.42	7.8e-05	0.00583
DNA replication preinitiation complex assembly (GO:0071163)	> 100	7.86e-05	0.00585
mitotic DNA integrity checkpoint signaling (GO:0044774)	10.91	9.71e-05	0.00719
regulation of cytoskeleton organization (GO:0051493)	3.98	0.000101	0.00742
signal transduction in response to DNA damage (GO:0042770)	7.87	0.000118	0.00865
regulation of ubiquitin protein ligase activity (GO:1904666)	30.66	0.000121	0.0088
positive regulation of ubiquitin-protein transferase activity (GO:0051443)	30.66	0.000121	0.00884
centrosome cycle (GO:0007098)	10.22	0.000132	0.00955
DNA replication checkpoint signaling (GO:0000076)	29.12	0.000142	0.0102
positive regulation of cell division (GO:0051781)	9.91	0.000153	0.011
meiotic chromosome separation (GO:0051307)	97.08	0.000157	0.0111
establishment of meiotic spindle orientation (GO:0051296)	97.08	0.000157	0.0111
spindle assembly involved in female meiosis I (GO:0007057)	97.08	0.000157	0.0112
DNA biosynthetic process (GO:0071897)	9.81	0.000161	0.0113
regulation of microtubule polymerization or depolymerization (GO:0031110)	9.71	0.000168	0.0118
positive regulation of chromosome organization (GO:2001252)	9.33	0.000202	0.0141
midbody abscission (GO:0061952)	24.27	0.000248	0.0172
microtubule organizing center organization (GO:0031023)	8.91	0.000252	0.0174
DNA strand invasion (GO:0042148)	77.66	0.00026	0.0176
regulation of anaphase-promoting complex-dependent catabolic process (GO:1905784)	77.66	0.00026	0.0177
negative regulation of spindle checkpoint (GO:0090233)	77.66	0.00026	0.0178
negative regulation of mitotic spindle assembly checkpoint signaling (GO:0140499)	77.66	0.00026	0.0179
regulation of cellular process (GO:0050794)	1.31	0.000267	0.018
protein localization to chromosome, centromeric region (GO:0071459)	23.3	0.000281	0.0189
DNA damage checkpoint signaling (GO:0000077)	8.44	0.000323	0.0216
chromosome organization involved in meiotic cell cycle (GO:0070192)	11.95	0.000354	0.0235
homologous chromosome segregation (GO:0045143)	11.77	0.000375	0.0248
female meiosis chromosome segregation (GO:0016321)	64.72	0.000389	0.0256
positive regulation of G2/M transition of mitotic cell cycle (GO:0010971)	20.8	0.000396	0.0259
DNA replication initiation (GO:0006270)	20.8	0.000396	0.026
regulation of biological process (GO:0050789)	1.29	0.000539	0.0349
regulation of G2/MI transition of meiotic cell cycle (GO:0110030)	55.47	0.000543	0.035
positive regulation of cell cycle G2/M phase transition (GO:1902751)	18.79	0.000538	0.035
regulation of transferase activity (GO:0051338)	3.86	0.000559	0.0359
negative regulation of cellular process (GO:0048523)	1.63	0.000572	0.0366
establishment of meiotic spindle localization (GO:0051295)	48.54	0.000721	0.0453
assembly of actomyosin apparatus involved in cytokinesis (GO:0000912)	48.54	0.000721	0.0455
actomyosin contractile ring assembly (GO:0000915)	48.54	0.000721	0.0457
negative regulation of cell cycle checkpoint (GO:1901977)	48.54	0.000721	0.0459
regulation of ubiquitin-protein transferase activity (GO:0051438)	16.64	0.000771	0.0483

## Sheet: Suppl. table 4
Ensembl ID	gene	logFC	FDR
ENSG00000205649	HTN3	5.96429	0.125108
ENSG00000077522	ACTN2	5.81974	0.212086
ENSG00000101333	PLCB4	5.55676	0.292329
ENSG00000233427	AL009181.1	5.55215	0.114534
ENSG00000251281	AC034223.2	5.4713	0.231803
ENSG00000156234	CXCL13	5.46317	0.373909
ENSG00000204044	SLC12A5.AS1	5.43574	0.306633
ENSG00000122733	PHF24	5.26965	0.124386
ENSG00000280018	CU634019.6	5.23383	0.0670954
ENSG00000138722	MMRN1	5.21534	0.172989
ENSG00000187486	KCNJ11	5.21371	0.51003
ENSG00000177791	MYOZ1	5.19841	0.690013
ENSG00000268750	AC010522.1	5.07778	0.439225
ENSG00000143595	AQP10	5.01291	0.0457354
ENSG00000182676	PPP1R27	5.00568	0.136149
ENSG00000174332	GLIS1	5.00286	0.417051
ENSG00000254607	AP001783.1	4.94241	0.577823
ENSG00000196132	MYT1	4.93819	0.177988
ENSG00000227726	AP001271.1	4.93208	0.890339
ENSG00000242252	BGLAP	4.92095	0.164336
ENSG00000184659	FOXD4L4	4.91444	0.530713
ENSG00000186998	EMID1	4.91026	0.534783
ENSG00000270061	AC068790.5	4.89424	0.593094
ENSG00000245148	ARAP1.AS2	4.88821	0.46976
ENSG00000236972	FABP5P1	4.85704	0.26021
ENSG00000230400	LINC01747	4.85159	0.854474
ENSG00000236217	C1DP2	4.84273	0.732145
ENSG00000258602	LINC01629	4.82278	0.289446
ENSG00000183625	CCR3	4.79411	0.27777
ENSG00000171495	MROH2B	4.7634	0.969925
ENSG00000212567	SNORA57	4.75268	0.859745
ENSG00000233143	DIRC3.AS1	4.73991	0.957696
ENSG00000272911	AC005696.3	4.72269	0.952867
ENSG00000278467	AC138393.3	4.67775	0.72595
ENSG00000164509	IL31RA	4.67084	0.000116936
ENSG00000121068	TBX2	4.66813	1
ENSG00000260369	AC120024.1	4.65219	0.435358
ENSG00000280165	PCDH20	4.64564	0.586407
ENSG00000196406	SPANXD	4.6446	0.60531
ENSG00000170323	FABP4	4.64171	0.409599
ENSG00000171303	KCNK3	4.61962	0.695035
ENSG00000276746	Metazoa_SRP.48	4.58737	0.706462
ENSG00000113578	FGF1	4.56975	0.000314019
ENSG00000178473	UCN3	4.55875	1
ENSG00000167768	KRT1	4.55479	0.193472
ENSG00000251034	AC037459.2	4.55323	0.930481
ENSG00000231587	SNORD62B	4.54771	0.739525
ENSG00000226330	AL606489.1	4.53783	1
ENSG00000092345	DAZL	4.53139	0.0383146
ENSG00000261762	AC027228.2	4.52953	0.48395
ENSG00000239553	RN7SL12P	4.5167	0.818926
ENSG00000278022	AC118658.2	4.51404	0.499909
ENSG00000105894	PTN	4.51032	0.630603
ENSG00000247151	CSTF3.AS1	4.50976	0.417051
ENSG00000273784	AL137058.2	4.50737	0.856718
ENSG00000187689	AMTN	4.50675	0.0061867
ENSG00000215196	AC026790.1	4.50674	0.918413
ENSG00000267346	EIF5AP3	4.50595	0.990511
ENSG00000225891	AL513365.2	4.50212	0.484871
ENSG00000263171	AC026954.3	4.50046	1
ENSG00000183674	LINC00518	4.48053	0.644849
ENSG00000254905	AP001318.2	4.48021	0.765918
ENSG00000259678	AC066613.2	4.47905	0.952986
ENSG00000272508	AL136982.6	4.46037	0.805391
ENSG00000247363	AC090061.1	4.45876	0.797835
ENSG00000229261	AL596223.1	4.45557	1
ENSG00000126550	HTN1	4.45442	1
ENSG00000272599	AC016394.1	4.44616	0.0667894
ENSG00000100985	MMP9	4.42302	0.00325075
ENSG00000101977	MCF2	4.41311	0.0154355
ENSG00000229587	AL158825.2	4.40768	0.889044
ENSG00000213791	AC104212.1	4.40343	0.981287
ENSG00000163810	TGM4	4.39922	0.220727
ENSG00000161082	CELF5	4.39759	0.534482
ENSG00000142583	SLC2A5	4.39175	0.030806
ENSG00000207757	MIR93	4.37855	0.845867
ENSG00000076716	GPC4	4.3781	3.5669e-05
ENSG00000234567	AL024497.2	4.37504	0.791065
ENSG00000180613	GSX2	4.37418	1
ENSG00000170484	KRT74	4.35568	0.72595
ENSG00000164100	NDST3	4.35169	0.72595
ENSG00000144229	THSD7B	4.34489	0.759048
ENSG00000259349	AC011921.1	4.34221	0.719905
ENSG00000232626	AC099336.1	4.32843	1
ENSG00000258016	HIGD1AP1	4.31818	0.970418
ENSG00000175518	UBQLNL	4.3177	0.977548
ENSG00000182183	FAM159A	4.31454	0.992738
ENSG00000244474	UGT1A4	4.3102	1
ENSG00000154240	CEP112	4.28235	0.00850646
ENSG00000225101	OR52K3P	4.27875	1
ENSG00000259450	AC113146.2	4.27273	1
ENSG00000277152	AC110048.2	4.25077	1
ENSG00000162621	LRRC53	4.24087	1
ENSG00000185198	PRSS57	4.23246	0.989986
ENSG00000276484	AC126755.5	4.22332	0.924159
ENSG00000269400	AC008734.2	4.21005	0.921963
ENSG00000277999	AC009093.6	4.20553	0.838463
ENSG00000230570	AL139095.3	4.20246	0.808956
ENSG00000134940	ACRV1	4.20217	0.911291
ENSG00000274944	AL139260.3	4.19719	1
ENSG00000181322	NME9	4.18674	1
ENSG00000224846	AL133351.1	4.18312	1
ENSG00000256210	AC005255.1	4.18043	0.94452
ENSG00000167419	LPO	4.18004	1
ENSG00000104901	DKKL1	4.17974	1
ENSG00000275022	MIR6753	4.17606	0.931537
ENSG00000137441	FGFBP2	4.17455	0.726186
ENSG00000264044	AC005726.3	4.17003	0.973815
ENSG00000260060	AC009088.1	4.16816	1
ENSG00000277690	AC023490.2	4.16677	1
ENSG00000274898	AC001226.1	4.16351	0.873547
ENSG00000256008	AC125616.1	4.16316	1
ENSG00000250081	AC025176.1	4.15804	0.890582
ENSG00000265462	MIR3680.1	4.15541	1
ENSG00000265750	AC090772.3	4.14703	1
ENSG00000273183	AC093726.2	4.14381	0.942486
ENSG00000254859	AC067930.4	4.13169	1
ENSG00000233430	AC239798.1	4.12963	1
ENSG00000273712	AL021997.2	4.12963	1
ENSG00000253030	MIR2116	4.12955	1
ENSG00000227220	AL133346.1	4.12746	1
ENSG00000266604	LINC01887	4.1232	1
ENSG00000179776	CDH5	4.11861	7.82716e-08
ENSG00000269489	AL589765.6	4.11393	1
ENSG00000257286	AC089999.2	4.11336	1
ENSG00000160219	GAB3	4.11302	1
ENSG00000255346	NOX5	4.10016	1
ENSG00000227069	CNN2P2	4.10011	1
ENSG00000272247	AC080013.5	4.09795	1
ENSG00000279162	AC141586.5	4.09347	1
ENSG00000038295	TLL1	4.08111	1
ENSG00000202229	RNU6.1138P	4.07399	1
ENSG00000270106	TSNAX.DISC1	4.07294	1
ENSG00000224745	AC063965.1	4.07008	1
ENSG00000091972	CD200	4.06208	1
ENSG00000281021	AL078581.3	4.06048	1
ENSG00000232894	MRPS31P2	4.05975	1
ENSG00000165182	CXorf58	4.04784	1
ENSG00000152377	SPOCK1	4.03955	0.00162979
ENSG00000204613	TRIM10	4.03866	1
ENSG00000224406	LINC02052	4.02959	1
ENSG00000260723	AC007598.1	4.02389	1
ENSG00000278872	AC148477.5	4.02286	1
ENSG00000257890	AC011595.3	4.02068	1
ENSG00000169297	NR0B1	4.01932	1
ENSG00000189052	CGB5	4.01804	0.00682041
ENSG00000265798	AC138207.6	4.00806	1
ENSG00000188176	SMTNL2	4.00682	1
ENSG00000257329	AC011611.2	4.00471	1
ENSG00000274238	AC097478.2	4.0039	1
ENSG00000169760	NLGN1	3.99712	1
ENSG00000274227	AC073575.2	3.99633	1
ENSG00000274911	AL627230.2	3.99101	1
ENSG00000267062	AC018761.2	3.98996	1
ENSG00000267298	AC006116.5	3.98688	1
ENSG00000269560	AC010422.4	3.98253	1
ENSG00000232716	AC016831.3	3.98201	1
ENSG00000273585	LINC02348	3.97995	1
ENSG00000259081	AF111169.4	3.97512	0.990511
ENSG00000269934	AL353593.2	3.97366	0.959599
ENSG00000269397	AC011503.2	3.97037	0.87511
ENSG00000207922	MIR566	3.97008	1
ENSG00000239868	RN7SL34P	3.96989	1
ENSG00000279570	AC099804.1	3.96791	0.953495
ENSG00000237372	UNQ6494	3.96606	0.84009
ENSG00000279623	AL359697.1	3.96244	1
ENSG00000105131	EPHX3	3.9624	1
ENSG00000235244	DANT2	3.96189	1
ENSG00000269886	AC022382.1	3.95677	1
ENSG00000258868	AL110505.1	3.95244	1
ENSG00000276107	AC037198.2	3.95148	1
ENSG00000211807	TRAV26.1	3.94963	1
ENSG00000274461	AL391425.1	3.94676	1
ENSG00000138395	CDK15	3.9426	1
ENSG00000211997	MIR708	3.94235	1
ENSG00000224019	RPL21P32	3.93566	1
ENSG00000196407	THEM5	3.93561	0.0344768
ENSG00000241220	AC078788.1	3.93241	1
ENSG00000238207	AC009312.1	3.93142	1
ENSG00000128242	GAL3ST1	3.93091	1
ENSG00000258303	AC012464.2	3.92545	1
ENSG00000258525	AL049830.3	3.92254	1
ENSG00000104827	CGB3	3.91752	1
ENSG00000187498	COL4A1	3.91354	0.00392621
ENSG00000268723	AC005261.5	3.91173	1
ENSG00000261678	SCRT1	3.90847	1
ENSG00000253931	AC105118.1	3.90631	1
ENSG00000226055	PAICSP1	3.89745	1
ENSG00000078098	FAP	3.89448	0.08024
ENSG00000182798	MAGEB17	3.89057	1
ENSG00000276087	AC008073.3	3.8809	1
ENSG00000240183	RN7SL297P	3.8809	1
ENSG00000275878	RN7SL43P	3.8809	1
ENSG00000255096	OR5B10P	3.8809	1
ENSG00000280200	AC073862.5	3.8809	1
ENSG00000263895	AC100778.1	3.87898	1
ENSG00000179542	SLITRK4	3.87774	1
ENSG00000188280	AC007731.1	3.87704	1
ENSG00000183206	POTEC	3.87674	1
ENSG00000233978	AC016735.2	3.87584	1
ENSG00000237463	AL157714.2	3.86865	1
ENSG00000188848	BEND4	3.86016	1
ENSG00000267090	AC005789.1	3.85729	1
ENSG00000276523	AC025287.3	3.85711	1
ENSG00000255549	ENPP7P6	3.85517	1
ENSG00000274713	MIR7974	3.85261	1
ENSG00000269534	AC011466.3	3.8503	1
ENSG00000278719	MCM8.AS1	3.83942	1
ENSG00000175264	CHST1	3.83383	0.35223
ENSG00000255909	PDCD5P1	3.82854	1
ENSG00000260580	AC009035.1	3.82795	1
ENSG00000224750	AL391704.1	3.82637	1
ENSG00000263698	AC012417.1	3.82144	1
ENSG00000240764	PCDHGC5	3.81723	0.00226151
ENSG00000235447	TRAPPC13P1	3.81443	1
ENSG00000253771	TPTE2P1	3.812	1
ENSG00000197859	ADAMTSL2	3.80851	0.0180519
ENSG00000268658	LINC00664	3.80645	1
ENSG00000226632	UBE2V1P1	3.80629	1
ENSG00000261333	CD24P2	3.79448	1
ENSG00000262708	AC027455.1	3.78621	1
ENSG00000269246	AC011445.2	3.78613	1
ENSG00000233586	AC246785.2	3.7851	1
ENSG00000261684	AC018362.1	3.78468	1
ENSG00000169302	STK32A	3.78167	0.0375153
ENSG00000226520	KIRREL.IT1	3.77209	1
ENSG00000176406	RIMS2	3.76891	1
ENSG00000126856	PRDM7	3.7668	1
ENSG00000279277	AC012020.1	3.76572	1
ENSG00000269353	AC092071.1	3.76516	1
ENSG00000284128	AP000356.3	3.76225	1
ENSG00000241765	RPS26P45	3.76163	1
ENSG00000159164	SV2A	3.76145	1
ENSG00000148541	FAM13C	3.76002	0.387912
ENSG00000270259	BX255925.2	3.75716	1
ENSG00000279288	AC073346.2	3.75454	1
ENSG00000267130	AC008738.2	3.75179	1
ENSG00000237082	COX5BP6	3.7493	1
ENSG00000250075	AC104806.2	3.7403	1
ENSG00000272223	AL136304.1	3.73963	1
ENSG00000272347	AC116351.2	3.73912	1
ENSG00000225750	AL357500.1	3.73912	1
ENSG00000164900	GBX1	3.73899	1
ENSG00000264188	AC106037.1	3.73715	1
ENSG00000126785	RHOJ	3.73408	1
ENSG00000106006	HOXA6	3.73237	1
ENSG00000274630	AC125257.2	3.73138	1
ENSG00000198829	SUCNR1	3.73073	1
ENSG00000137273	FOXF2	3.72882	1
ENSG00000233080	LINC01399	3.72837	1
ENSG00000116031	CD207	3.72831	1
ENSG00000267692	AC008507.4	3.72685	1
ENSG00000257058	AP001363.2	3.72682	1
ENSG00000266601	AC018521.6	3.72602	1
ENSG00000258902	AL049775.2	3.72048	1
ENSG00000255362	AP000785.2	3.72041	1
ENSG00000222012	AC005481.1	3.72008	1
ENSG00000237452	BHMG1	3.71979	1
ENSG00000170956	CEACAM3	3.71959	1
ENSG00000182896	TMEM95	3.71956	1
ENSG00000274776	AC090241.3	3.71856	1
ENSG00000261773	AC244090.2	3.71839	1
ENSG00000277741	GOLGA6L17P	3.7182	1
ENSG00000258900	HNRNPCP1	3.7178	0.0120847
ENSG00000236498	AC107081.2	3.71759	1
ENSG00000266283	AC091588.3	3.71748	1
ENSG00000270116	AP001429.1	3.71715	1
ENSG00000225187	AC073283.1	3.70906	1
ENSG00000231241	RPS3AP3	3.70741	1
ENSG00000207305	Y_RNA.697	3.70656	1
ENSG00000227912	AL441943.2	3.70392	1
ENSG00000224613	AC095032.1	3.70076	1
ENSG00000235830	SRGAP3.AS4	3.6983	1
ENSG00000246331	AC010198.1	3.69772	1
ENSG00000259751	AC018868.2	3.69727	1
ENSG00000237864	LINC00322	3.69435	1
ENSG00000255669	AC092471.1	3.69346	1
ENSG00000237605	AL591846.2	3.69154	1
ENSG00000252002	RNA5SP154	3.69026	1
ENSG00000257624	AC004024.1	3.68999	1
ENSG00000256325	AC025423.1	3.68963	1
ENSG00000274184	AC011815.2	3.68607	1
ENSG00000243225	AC007686.1	3.68006	1
ENSG00000227496	AC099066.2	3.67966	0.0466071
ENSG00000183036	PCP4	3.67958	1
ENSG00000201388	SNORA68B	3.67451	1
ENSG00000269997	AC068790.3	3.66842	1
ENSG00000224966	TBC1D3P6	3.66186	1
ENSG00000260125	AGBL1.AS1	3.65933	0.124256
ENSG00000278546	AC003101.2	3.64565	1
ENSG00000272647	AC005020.2	3.64536	1
ENSG00000279684	AP003969.2	3.64527	1
ENSG00000197882	OR7E13P	3.62951	1
ENSG00000206914	Y_RNA.553	3.62831	1
ENSG00000279927	Z95114.4	3.62461	1
ENSG00000225726	AC007000.2	3.61903	1
ENSG00000251391	AC113378.1	3.615	1
ENSG00000256571	AC079866.2	3.61493	1
ENSG00000275672	AC025580.3	3.61472	1
ENSG00000250673	AC097372.1	3.61097	1
ENSG00000223503	AL353807.1	3.61089	1
ENSG00000144152	FBLN7	3.60999	0.0002208
ENSG00000268649	AL132655.2	3.60888	1
ENSG00000237274	GTF3AP1	3.60851	1
ENSG00000223597	LINC02142	3.60761	1
ENSG00000231453	LINC01305	3.60196	0.13338
ENSG00000251980	RNU6.436P	3.57966	1
ENSG00000248311	AC026719.1	3.57966	1
ENSG00000274472	Y_RNA.257	3.57966	1
ENSG00000202472	RNA5SP248	3.57966	1
ENSG00000253287	AC104012.1	3.57966	1
ENSG00000267206	LCN6	3.57966	1
ENSG00000240210	AL122013.1	3.57966	1
ENSG00000279415	AC099494.2	3.57966	1
ENSG00000260865	AC010287.1	3.57966	1
ENSG00000264150	AP005136.1	3.57966	1
ENSG00000264714	AP005117.1	3.57966	1
ENSG00000180189	HMGB1P14	3.5796	1
ENSG00000231024	AC092431.1	3.57864	1
ENSG00000254645	AC087379.1	3.5782	1
ENSG00000250799	PRODH2	3.57461	1
ENSG00000228874	AC090954.1	3.57433	1
ENSG00000255562	UNC93B6	3.57387	1
ENSG00000276742	AL731566.2	3.57318	1
ENSG00000251467	AC020893.2	3.56997	1
ENSG00000225342	AC079630.1	3.56875	1
ENSG00000259724	LINC01581	3.5627	1
ENSG00000229871	RPSAP20	3.56087	1
ENSG00000231877	AL359551.1	3.55846	1
ENSG00000236526	AL035448.1	3.55797	1
ENSG00000232324	AC008440.3	3.5542	0.634723
ENSG00000234473	ZNF101P2	3.55372	1
ENSG00000230997	RAB42P1	3.55366	1
ENSG00000263218	AC127496.6	3.55323	1
ENSG00000228807	MRPS18CP6	3.55007	1
ENSG00000277039	Metazoa_SRP.45	3.54092	1
ENSG00000260425	AL031709.1	3.53974	1
ENSG00000232043	AL133230.1	3.53831	1
ENSG00000271347	AC124312.5	3.53487	1
ENSG00000214646	AC104758.1	3.52644	0.362016
ENSG00000238117	AP000844.2	3.52421	0.0239141
ENSG00000230081	HSPE1P28	3.51871	1
ENSG00000265727	RN7SL648P	3.51736	1
ENSG00000224430	MKRN5P	3.51238	1
ENSG00000130540	SULT4A1	3.51195	1
ENSG00000279587	AC006963.1	3.51118	1
ENSG00000269989	AC036176.3	3.51003	0.486602
ENSG00000259388	AC025040.2	3.50109	1
ENSG00000227339	THRAP3P1	3.50026	1
ENSG00000106823	ECM2	3.49804	1
ENSG00000273442	AC006946.3	3.49551	1
ENSG00000280870	MIR325HG	3.49365	1
ENSG00000184647	PRSS55	3.49254	1
ENSG00000283335	MIR219B	3.4916	1
ENSG00000225362	CT62	3.49062	1
ENSG00000262096	PCDHB19P	3.48987	1
ENSG00000207990	MIR182	3.48823	1
ENSG00000248265	FLJ12825	3.48747	1
ENSG00000163060	TEKT4	3.48292	1
ENSG00000236238	AC093106.1	3.48122	1
ENSG00000095464	PDE6C	3.47806	1
ENSG00000283599	BX276092.10	3.47759	0.387406
ENSG00000203601	LINC00970	3.47462	1
ENSG00000256915	AC090023.2	3.47285	1
ENSG00000165905	LARGE2	3.46644	9.48889e-05
ENSG00000249604	AC096564.2	3.46596	1
ENSG00000175513	TSGA10IP	3.46505	1
ENSG00000226263	ISM1.AS1	3.46504	1
ENSG00000134571	MYBPC3	3.46215	1
ENSG00000244588	RAD21L1	3.46078	1
ENSG00000246627	CACNA1C.AS1	3.4603	1
ENSG00000257740	AC073896.3	3.45771	1
ENSG00000258646	AL049780.1	3.45736	1
ENSG00000232034	AC092168.2	3.45603	1
ENSG00000207280	SNORD20	3.4557	1
ENSG00000237903	AC004000.1	3.45351	1
ENSG00000269904	MAP2K4P1	3.45112	1
ENSG00000262179	AL139392.1	3.45067	0.176734
ENSG00000256185	AC055720.2	3.44705	1
ENSG00000143632	ACTA1	3.44391	1
ENSG00000255647	AC093510.1	3.44342	1
ENSG00000247473	CARS.AS1	3.44342	1
ENSG00000213304	AC008481.2	3.44323	1
ENSG00000271741	AC114490.2	3.44182	1
ENSG00000260377	AC083801.2	3.44124	1
ENSG00000267710	EDDM13	3.44077	0.0438288
ENSG00000266780	MIR4444.2	3.44061	1
ENSG00000254802	AC022182.2	3.44031	1
ENSG00000248748	MTND5P9	3.44031	1
ENSG00000259072	AL161751.1	3.44031	1
ENSG00000235687	LINC00993	3.44031	1
ENSG00000250170	RASA2.IT1	3.4401	1
ENSG00000235848	RMDN2.AS1	3.43979	1
ENSG00000262495	AC012146.2	3.43958	1
ENSG00000273233	AC097724.1	3.43942	1
ENSG00000257194	AC126178.1	3.43937	1
ENSG00000161664	ASB16	3.439	1
ENSG00000212743	AL137145.1	3.43825	1
ENSG00000204792	LINC01291	3.43816	1
ENSG00000259738	ZNF444P1	3.43785	1
ENSG00000272784	AC019193.2	3.43761	1
ENSG00000283438	Metazoa_SRP.164	3.43751	1
ENSG00000229661	BUD31P2	3.43681	1
ENSG00000177234	LINC01561	3.43662	1
ENSG00000205642	VCX3B	3.43658	1
ENSG00000247324	AC010547.1	3.4363	1
ENSG00000279217	Z95114.1	3.43548	1
ENSG00000273455	AC072039.2	3.43532	1
ENSG00000269911	FAM226B	3.43521	1
ENSG00000279592	AC010653.2	3.43439	1
ENSG00000249679	AC106897.1	3.43421	1
ENSG00000227308	AC009502.1	3.43352	1
ENSG00000224672	RPL17P10	3.43249	1
ENSG00000236852	BX322784.1	3.43232	1
ENSG00000230368	FAM41C	3.43045	1
ENSG00000204779	FOXD4L5	3.42558	1
ENSG00000173868	PHOSPHO1	3.42556	1
ENSG00000141086	CTRL	3.42545	1
ENSG00000267924	AC139769.2	3.42544	1
ENSG00000232022	FAAHP1	3.42519	1
ENSG00000276674	IGKV1OR1.1	3.41925	1
ENSG00000141485	SLC13A5	3.41745	1
ENSG00000267222	AC107993.1	3.41711	1
ENSG00000240322	RN7SL481P	3.4171	1
ENSG00000257043	AP006296.1	3.41687	1
ENSG00000154316	TDH	3.41518	1
ENSG00000228057	SEC63P1	3.41501	1
ENSG00000251201	TMED7.TICAM2	3.41446	1
ENSG00000225407	AC025188.1	3.41375	1
ENSG00000243453	COX7BP1	3.41246	1
ENSG00000136541	ERMN	3.41192	1
ENSG00000241155	ARHGAP31.AS1	3.41033	1
ENSG00000225039	LINC01058	3.40966	1
ENSG00000275191	AC007497.1	3.40851	1
ENSG00000273998	AL049794.1	3.40763	1
ENSG00000236530	KPNA2P1	3.40491	1
ENSG00000270354	AC012368.3	3.40448	1
ENSG00000184160	ADRA2C	3.40448	1
ENSG00000265753	RN7SL444P	3.40405	1
ENSG00000273321	AC023983.2	3.40363	1
ENSG00000259515	AL117209.1	3.40353	1
ENSG00000236280	AC114737.2	3.40313	1
ENSG00000156466	GDF6	3.40296	0.500049
ENSG00000229337	AC079305.3	3.40294	1
ENSG00000251015	SLC25A30.AS1	3.4018	0.651485
ENSG00000277695	AC097478.4	3.40176	1
ENSG00000236252	AL512605.1	3.4015	1
ENSG00000270083	AL021878.2	3.4013	1
ENSG00000182168	UNC5C	3.40029	1
ENSG00000171587	DSCAM	3.40021	1
ENSG00000127743	IL17B	3.39966	1
ENSG00000211714	TRBV7.3	3.39933	1
ENSG00000260139	CSPG4P13	3.39901	1
ENSG00000253445	AC027309.1	3.39884	1
ENSG00000232891	AL450344.3	3.39859	1
ENSG00000226812	AL117382.1	3.39824	1
ENSG00000273957	AC113385.2	3.39819	1
ENSG00000164161	HHIP	3.39817	0.0132918
ENSG00000250340	AC019133.2	3.39768	1
ENSG00000166884	OR4D6	3.39768	1
ENSG00000236313	VN1R53P	3.39768	1
ENSG00000118702	GHRH	3.39768	1
ENSG00000267439	AD000671.3	3.39701	1
ENSG00000092067	CEBPE	3.39676	1
ENSG00000222915	RNU6.564P	3.39622	1
ENSG00000229067	AL714022.1	3.39558	1
ENSG00000232936	AL157400.2	3.39504	1
ENSG00000279833	AL031846.2	3.39446	1
ENSG00000232228	AC092431.2	3.39417	1
ENSG00000258857	AL359397.1	3.39366	1
ENSG00000207639	MIR193B	3.39143	1
ENSG00000224220	AC104699.1	3.38773	1
ENSG00000236444	UBE2L5P	3.38569	0.264627
ENSG00000258230	AC063950.1	3.38482	1
ENSG00000251598	AC096711.3	3.38388	1
ENSG00000196844	PATE2	3.38246	1
ENSG00000263167	AC115099.1	3.38059	1
ENSG00000207162	RNU6.549P	3.37825	1
ENSG00000256973	AC053513.1	3.37703	1
ENSG00000254734	AC107973.1	3.37557	1
ENSG00000256271	CACNA1C.AS2	3.37526	1
ENSG00000203926	SPANXA2	3.37008	1
ENSG00000272006	AC037487.3	3.36691	1
ENSG00000258735	LINC00637	3.36262	1
ENSG00000265450	MIR4502	3.36145	1
ENSG00000167889	MGAT5B	3.35697	1
ENSG00000225839	TRMT2B.AS1	3.35167	1
ENSG00000197587	DMBX1	3.34574	0.0241459
ENSG00000213343	RPL21P18	3.34257	1
ENSG00000273623	TP53TG1_1	3.34209	1
ENSG00000269583	L34079.3	3.34037	1
ENSG00000271715	AC012640.3	3.3377	1
ENSG00000272583	AL592494.3	3.33687	0.284759
ENSG00000152661	GJA1	3.33624	0.00216159
ENSG00000162039	MEIOB	3.33567	1
ENSG00000259348	AC018574.1	3.33018	1
ENSG00000197584	KCNMB2	3.32735	1
ENSG00000226890	Z97652.1	3.32562	1
ENSG00000134830	C5AR2	3.3256	0.000885914
ENSG00000244414	CFHR1	3.32442	0.0632789
ENSG00000228238	AL096803.1	3.32441	1
ENSG00000149534	MS4A2	3.32383	1
ENSG00000239608	RUVBL1.AS1	3.32276	1
ENSG00000182376	AC138028.1	3.32115	1
ENSG00000269014	AC008622.1	3.32033	1
ENSG00000213409	C1QBPP2	3.3194	1
ENSG00000199740	Y_RNA.526	3.31879	1
ENSG00000229928	LINC00400	3.31878	1
ENSG00000166670	MMP10	3.31836	7.91195e-11
ENSG00000235432	AL663074.2	3.31786	1
ENSG00000264566	MIR23C	3.31786	1
ENSG00000255556	AC087203.2	3.31786	1
ENSG00000253562	AC107909.2	3.31786	1
ENSG00000131459	GFPT2	3.31342	0.0268458
ENSG00000128266	GNAZ	3.3133	0.70195
ENSG00000112759	SLC29A1	3.28728	0.003315
ENSG00000101197	BIRC7	3.2841	0.144539
ENSG00000277007	AC096642.1	3.27788	0.387141
ENSG00000178934	LGALS7B	3.27034	0.00193896
ENSG00000175728	C11orf44	3.2653	0.87511
ENSG00000163958	ZDHHC19	3.26135	0.132276
ENSG00000182366	FAM87A	3.25764	0.557413
ENSG00000230479	AP000695.1	3.25037	0.000119448
ENSG00000280013	CU639417.4	3.24777	0.0972015
ENSG00000215475	SIAH3	3.24138	0.176403
ENSG00000100276	RASL10A	3.23375	0.400668
ENSG00000162975	KCNF1	3.23375	0.171743
ENSG00000102010	BMX	3.2265	0.447128
ENSG00000229124	VIM.AS1	3.22122	0.166611
ENSG00000240490	RN7SL277P	3.19901	1
ENSG00000236957	AL139010.1	3.19901	1
ENSG00000228020	HNRNPA1P46	3.19901	1
ENSG00000223694	ADH5P3	3.19901	1
ENSG00000226164	FGFR3P6	3.19901	1
ENSG00000207548	MIR217	3.19901	1
ENSG00000269383	AC012493.2	3.19901	1
ENSG00000248365	POU5F1P7	3.19901	1
ENSG00000270880	AC128687.1	3.19901	1
ENSG00000214210	AC084017.1	3.19901	1
ENSG00000145309	CABS1	3.19901	1
ENSG00000270480	AC073413.1	3.19901	1
ENSG00000251175	AC008243.1	3.19901	1
ENSG00000251200	AC084866.2	3.19901	1
ENSG00000248758	AC008883.1	3.19901	1
ENSG00000251616	AC113410.2	3.19901	1
ENSG00000271477	AC010591.1	3.19901	1
ENSG00000218809	AL391903.1	3.19901	1
ENSG00000219575	AL035467.1	3.19901	1
ENSG00000216723	NUDT19P3	3.19901	1
ENSG00000231388	AC079178.2	3.19901	1
ENSG00000207970	MIR660	3.19901	1
ENSG00000186288	PABPC1L2A	3.19901	1
ENSG00000123569	H2BFWT	3.19901	1
ENSG00000253344	AC137579.1	3.19901	1
ENSG00000270077	AP003117.1	3.19901	1
ENSG00000178654	PPIAP33	3.19901	1
ENSG00000184350	MRGPRE	3.19901	1
ENSG00000238161	OR7E117P	3.19901	1
ENSG00000176716	OR10AB1P	3.19901	1
ENSG00000255270	NAV2.IT1	3.19901	1
ENSG00000172772	OR10W1	3.19901	1
ENSG00000255430	CASP1P1	3.19901	1
ENSG00000254896	OPCML.IT1	3.19901	1
ENSG00000250833	DNM1P17	3.19901	1
ENSG00000123307	NEUROD4	3.19901	1
ENSG00000244391	RN7SL330P	3.19901	1
ENSG00000259069	AL512310.10	3.19901	1
ENSG00000260814	AC073657.1	3.19901	1
ENSG00000252645	RNU7.111P	3.19901	1
ENSG00000260145	AC023825.2	3.19901	1
ENSG00000283755	AC009122.1	3.19901	1
ENSG00000263301	AC113189.3	3.19901	1
ENSG00000265041	AC015688.3	3.19901	1
ENSG00000225180	AATK.AS1	3.19901	1
ENSG00000264596	AP000897.1	3.19901	1
ENSG00000267702	AP005131.6	3.19901	1
ENSG00000125997	BPIFB9P	3.19901	1
ENSG00000280091	AC020895.2	3.19901	1
ENSG00000269662	BNIP3P39	3.19901	1
ENSG00000259339	TGIF1P1	3.19901	1
ENSG00000267685	NTF6B	3.19901	1
ENSG00000207782	MIR150	3.19901	1
ENSG00000248434	AC107463.1	3.19899	1
ENSG00000278234	U2.1	3.19876	1
ENSG00000199566	SNORA64.3	3.19876	1
ENSG00000077080	ACTL6B	3.19856	1
ENSG00000189195	BTBD8	3.19835	1
ENSG00000262488	AC133065.3	3.19818	1
ENSG00000253172	AC008378.1	3.19813	1
ENSG00000235021	AL591848.2	3.19711	1
ENSG00000237234	Z99289.1	3.19711	1
ENSG00000266049	AP001011.1	3.19629	1
ENSG00000282807	AC008993.3	3.19621	1
ENSG00000197813	AC011450.1	3.19541	0.34613
ENSG00000152969	JAKMIP1	3.19534	1
ENSG00000279611	AC012313.11	3.19523	1
ENSG00000224020	MIR181A2HG	3.19517	0.00812034
ENSG00000263508	AC015908.2	3.19427	1
ENSG00000280431	AL160394.1	3.19377	1
ENSG00000173908	KRT28	3.19368	1
ENSG00000229642	AC087857.1	3.1933	1
ENSG00000226428	RPL15P13	3.19234	1
ENSG00000213643	VN1R37P	3.19194	1
ENSG00000166527	CLEC4D	3.19193	1
ENSG00000275850	AC005912.2	3.19179	1
ENSG00000199730	RN7SKP95	3.19159	1
ENSG00000206728	Y_RNA.139	3.19146	1
ENSG00000233920	AL162595.2	3.19123	1
ENSG00000260599	AC011467.1	3.19107	1
ENSG00000232110	AL353751.1	3.19031	1
ENSG00000151962	RBM46	3.19018	1
ENSG00000186960	LINC01551	3.18984	1
ENSG00000181408	UTS2R	3.18947	1
ENSG00000184351	KRTAP19.1	3.18809	1
ENSG00000267640	AC016582.3	3.18659	1
ENSG00000254606	AC013714.1	3.18653	1
ENSG00000213003	BTF3P12	3.18626	1
ENSG00000203327	AC012358.1	3.18529	1
ENSG00000273013	AC117490.2	3.18452	1
ENSG00000104804	TULP2	3.18413	1
ENSG00000213424	KRT222	3.18116	1
ENSG00000252627	RNU6.122P	3.17971	1
ENSG00000253901	AC103409.1	3.17788	1
ENSG00000275538	RNVU1.19	3.17595	1
ENSG00000223991	AC104809.1	3.17557	1
ENSG00000230533	AL357060.1	3.17527	1
ENSG00000265942	RN7SL577P	3.17486	1
ENSG00000239265	CLRN1.AS1	3.17261	1
ENSG00000199805	RNU1.134P	3.17186	0.238158
ENSG00000257539	HSPA8P14	3.17039	1
ENSG00000213849	AC104306.1	3.16951	1
ENSG00000228072	AL139008.2	3.1685	1
ENSG00000227033	AC019130.1	3.16832	1
ENSG00000201955	RNY3P1	3.16667	1
ENSG00000279637	AC018445.3	3.16388	1
ENSG00000225558	UBE2D3P2	3.16261	1
ENSG00000265121	AC068594.2	3.16156	1
ENSG00000133878	DUSP26	3.16104	1
ENSG00000218902	PTMAP3	3.16083	1
ENSG00000216035	MIR938	3.1564	1
ENSG00000228376	GAS2L1P2	3.15585	1
ENSG00000229528	AC119677.1	3.15477	1
ENSG00000163357	DCST1	3.15152	1
ENSG00000177932	ZNF354C	3.15073	1
ENSG00000227962	AL391994.1	3.15045	1
ENSG00000163395	IGFN1	3.15043	1
ENSG00000255959	AP000777.2	3.14107	1
ENSG00000168542	COL3A1	3.13899	0.00464418
ENSG00000200874	Y_RNA.316	3.12885	1
ENSG00000223774	AL513217.1	3.12748	1
ENSG00000258352	AC119044.1	3.12661	0.831614
ENSG00000249417	AC117383.1	3.1241	1
ENSG00000169836	TACR3	3.1226	1
ENSG00000265010	AC087301.1	3.1217	1
ENSG00000240720	LRRD1	3.11919	1
ENSG00000249942	AC239584.1	3.11913	1
ENSG00000205976	AC091951.1	3.11771	1
ENSG00000241350	PMS2P11	3.11611	1
ENSG00000223656	HMGB3P10	3.11484	1
ENSG00000225792	AC004540.2	3.11454	1
ENSG00000230079	STK24P1	3.11453	1
ENSG00000255733	IFNG.AS1	3.11288	1
ENSG00000201592	snoU2_19.2	3.11287	1
ENSG00000264901	MIR3616	3.1117	1
ENSG00000255394	C8orf49	3.11159	1
ENSG00000204682	CASC10	3.11051	0.0755622
ENSG00000229901	AC093151.2	3.10849	1
ENSG00000228021	AL158835.1	3.10763	1
ENSG00000231758	AC092652.1	3.10751	1
ENSG00000278642	AC015813.4	3.10744	1
ENSG00000272804	KRTAP10.7	3.10704	1
ENSG00000260357	DNM1P34	3.10607	1
ENSG00000213560	AC103591.1	3.10552	1
ENSG00000172289	OR10V1	3.10487	1
ENSG00000118520	ARG1	3.10487	1
ENSG00000268683	AC020910.1	3.10416	1
ENSG00000228261	AL162742.1	3.10406	1
ENSG00000250189	AC097504.1	3.10364	1
ENSG00000119714	GPR68	3.10351	0.117238
ENSG00000213857	AL080243.1	3.10214	1
ENSG00000270100	AC012065.4	3.1012	1
ENSG00000230928	AL139241.1	3.10017	1
ENSG00000254396	AL355432.1	3.09884	1
ENSG00000229639	LINC01758	3.09838	1
ENSG00000254281	AP003354.2	3.09742	1
ENSG00000241525	AC141424.1	3.09722	1
ENSG00000104435	STMN2	3.09696	1
ENSG00000108825	PTGES3L.AARSD1	3.09692	1
ENSG00000221216	RNU6ATAC27P	3.09681	1
ENSG00000284292	AC004922.1	3.09571	1
ENSG00000278266	AC079949.2	3.09553	1
ENSG00000200394	SNORA38B	3.09476	1
ENSG00000228819	AL049792.1	3.09348	1
ENSG00000273261	AC092953.2	3.09341	1
ENSG00000237317	AL022400.1	3.09318	1
ENSG00000229531	Z99127.1	3.09318	1
ENSG00000184459	BPIFC	3.09318	1
ENSG00000228734	AC096543.2	3.09318	1
ENSG00000226629	LINC00974	3.09318	1
ENSG00000233131	AC096649.2	3.09304	1
ENSG00000225595	LINC01623	3.09179	1
ENSG00000226045	AC234644.1	3.0916	1
ENSG00000239201	AC025164.1	3.09156	1
ENSG00000278959	AC006378.2	3.09046	1
ENSG00000227017	AC007036.1	3.09017	1
ENSG00000255670	AC007619.1	3.08797	1
ENSG00000226519	LINC00390	3.08788	1
ENSG00000264019	AC018521.2	3.08709	1
ENSG00000196593	ANKRD20A19P	3.08707	1
ENSG00000243979	AC087752.1	3.08621	1
ENSG00000266900	AC027514.1	3.08526	1
ENSG00000241678	AC091564.1	3.08514	1
ENSG00000254842	AP003486.1	3.08361	0.518176
ENSG00000281347	NF1P9	3.0827	1
ENSG00000182257	PRR34	3.08201	0.782609
ENSG00000249916	AC119150.1	3.08172	1
ENSG00000279796	AL133384.2	3.08159	1
ENSG00000230698	AC105935.2	3.08	1
ENSG00000157965	SSX8	3.07977	1
ENSG00000243797	AC004917.1	3.07911	1
ENSG00000205693	MANSC4	3.07901	0.00820879
ENSG00000252933	RNU6.1223P	3.07832	1
ENSG00000167769	ACER1	3.07823	1
ENSG00000241571	ATP5A1P7	3.0778	1
ENSG00000271991	AC013400.1	3.07739	1
ENSG00000221491	SNORA2C	3.07684	1
ENSG00000215441	CTAGE12P	3.07676	1
ENSG00000261210	CLEC19A	3.07664	1
ENSG00000214955	AP000317.1	3.07637	0.445943
ENSG00000255690	TRIL	3.07584	1
ENSG00000227392	HPN.AS1	3.07523	1
ENSG00000235288	AC099329.1	3.07381	1
ENSG00000267088	AC087683.1	3.07225	1
ENSG00000273474	AL157392.4	3.07178	1
ENSG00000213264	NIP7P2	3.07162	1
ENSG00000282143	AL137798.2	3.07122	1
ENSG00000232030	MAGEB6P1	3.07115	1
ENSG00000279579	LINC01666	3.0711	0.427401
ENSG00000211769	TRBJ2.5	3.07014	1
ENSG00000249623	AC079858.1	3.07014	1
ENSG00000175718	RBMXL3	3.07014	1
ENSG00000264049	MIR4737	3.06978	1
ENSG00000243297	RPL31P61	3.06967	1
ENSG00000236269	ENO1.IT1	3.06936	0.0821512
ENSG00000188501	LCTL	3.06887	1
ENSG00000275710	AC007485.1	3.06865	1
ENSG00000251050	AC112184.1	3.06807	1
ENSG00000179363	TMEM31	3.06801	1
ENSG00000228176	AC092265.1	3.06547	1
ENSG00000226065	ZBTB45P2	3.06232	1
ENSG00000213543	RARRES2P2	3.06217	1
ENSG00000131484	AC091132.1	3.06152	1
ENSG00000233594	BTF3P5	3.06133	1
ENSG00000146215	CRIP3	3.06092	1
ENSG00000268565	AC005339.1	3.06055	1
ENSG00000270130	AC068790.7	3.06006	1
ENSG00000177291	GJD4	3.05968	1
ENSG00000256811	AC079360.1	3.05947	1
ENSG00000254712	AC087280.1	3.05918	1
ENSG00000260706	AC022166.1	3.05891	1
ENSG00000271725	AC103858.1	3.05825	1
ENSG00000278958	AC091931.1	3.058	1
ENSG00000275703	U47924.3	3.05791	1
ENSG00000261757	AC005592.1	3.05781	1
ENSG00000214465	SMARCE1P6	3.05738	1
ENSG00000166603	MC4R	3.05737	1
ENSG00000273289	AL121672.3	3.05734	1
ENSG00000283512	AC008740.3	3.05705	1
ENSG00000229526	KRT16P4	3.05694	1
ENSG00000243777	AP000942.1	3.05657	1
ENSG00000151650	VENTX	3.05636	1
ENSG00000254416	AP000924.1	3.05628	1
ENSG00000242479	AC109992.1	3.05535	1
ENSG00000163009	C2orf48	3.05518	1
ENSG00000231317	AC091812.1	3.05493	1
ENSG00000232375	AC092042.2	3.0548	1
ENSG00000228125	AKIRIN1P2	3.05475	1
ENSG00000182752	PAPPA	3.05181	0.764804
ENSG00000232453	AC105277.1	3.0491	0.112263
ENSG00000260729	AC009690.1	3.04867	1
ENSG00000229468	AC097635.1	3.0471	1
ENSG00000260735	AC139256.1	3.04709	1
ENSG00000251535	AC079140.4	3.04661	1
ENSG00000243384	AC119424.1	3.04647	1
ENSG00000256943	AC148477.3	3.04621	1
ENSG00000138755	CXCL9	3.0457	1
ENSG00000134588	USP26	3.0457	1
ENSG00000243753	HLA.L	3.04562	1
ENSG00000268669	AC008687.5	3.04556	1
ENSG00000161132	AC007663.1	3.04555	1
ENSG00000206937	SNORA70B	3.04547	1
ENSG00000261832	AC138894.1	3.0454	1
ENSG00000279955	AC129778.1	3.04516	1
ENSG00000259803	SLC22A31	3.04495	1
ENSG00000260271	AL132996.1	3.04493	1
ENSG00000266527	AC005697.2	3.04471	1
ENSG00000183878	UTY	3.04471	1
ENSG00000235335	AC016723.1	3.04463	1
ENSG00000225240	AC117490.1	3.04458	1
ENSG00000254463	AC087276.1	3.04446	1
ENSG00000182000	AC117395.1	3.04334	1
ENSG00000223511	AL683807.1	3.04286	1
ENSG00000267724	AC012254.3	3.04278	1
ENSG00000239388	ASB14	3.04273	1
ENSG00000265690	AC074143.1	3.04257	1
ENSG00000259410	AC009292.2	3.04252	1
ENSG00000207588	MIR593	3.04237	1
ENSG00000197168	NEK5	3.04233	1
ENSG00000281392	LINC00506	3.04216	1
ENSG00000266289	AC012213.3	3.0421	1
ENSG00000237451	CDK2AP2P2	3.04206	1
ENSG00000235651	AC064850.1	3.04194	1
ENSG00000277049	X5S_rRNA.10	3.04187	1
ENSG00000253796	AC104248.1	3.04171	1
ENSG00000279430	AL590560.3	3.04152	1
ENSG00000200597	RNU1.87P	3.04147	1
ENSG00000248191	PES1P1	3.04144	1
ENSG00000252213	SNORA74D	3.04131	1
ENSG00000283740	AC233724.16	3.04044	1
ENSG00000227083	L29074.1	3.03985	1
ENSG00000179772	FOXS1	3.0397	1
ENSG00000279691	AC113410.3	3.03917	1
ENSG00000259931	AC105036.1	3.03859	1
ENSG00000185899	TAS2R60	3.03848	1
ENSG00000227479	AC124861.1	3.03817	1
ENSG00000275963	AC008115.4	3.03805	1
ENSG00000202382	Y_RNA.94	3.03769	1
ENSG00000273181	AC131235.4	3.0374	1
ENSG00000165443	PHYHIPL	3.03718	1
ENSG00000229372	SZT2.AS1	3.03603	1
ENSG00000271981	AL158211.2	3.03597	1
ENSG00000269980	AC068768.2	3.03582	1
ENSG00000182048	TRPC2	3.03557	1
ENSG00000231613	AC099568.1	3.03526	1
ENSG00000236489	AC133473.1	3.03465	1
ENSG00000242419	PCDHGC4	3.03384	1
ENSG00000159339	PADI4	3.03364	1
ENSG00000224626	AC106053.1	3.03324	1
ENSG00000234593	AL359873.1	3.03291	1
ENSG00000266928	AC020905.1	3.03277	1
ENSG00000255158	AC131934.1	3.03219	1
ENSG00000258555	SPECC1L.ADORA2A	3.03185	1
ENSG00000266786	LGALS9DP	3.03179	1
ENSG00000248576	AC023794.1	3.03094	1
ENSG00000065675	PRKCQ	3.03074	1
ENSG00000266964	FXYD1	3.03062	1
ENSG00000248738	AC037441.1	3.03021	1
ENSG00000249502	AC006160.1	3.0302	1
ENSG00000152611	CAPSL	3.03014	1
ENSG00000229613	LINC01501	3.02985	1
ENSG00000273557	AC008781.3	3.02933	1
ENSG00000007129	CEACAM21	3.02895	1
ENSG00000228431	ARL5AP3	3.02883	1
ENSG00000252744	Y_RNA.39	3.02883	1
ENSG00000238382	RNU6.1211P	3.02883	1
ENSG00000233308	OSTN.AS1	3.02883	1
ENSG00000250665	AC073429.1	3.02883	1
ENSG00000250997	AC093853.1	3.02883	1
ENSG00000250331	LINC01340	3.02883	1
ENSG00000238076	MRPL48P1	3.02883	1
ENSG00000230309	AL121718.1	3.02883	1
ENSG00000271820	AL109910.2	3.02883	1
ENSG00000226401	AC006015.1	3.02883	1
ENSG00000273341	AC004921.1	3.02883	1
ENSG00000233878	AC073133.2	3.02883	1
ENSG00000270619	AL391358.1	3.02883	1
ENSG00000280752	LINC00850	3.02883	1
ENSG00000164736	SOX17	3.02883	1
ENSG00000225706	PTPRD.AS1	3.02883	1
ENSG00000230188	AL158156.1	3.02883	1
ENSG00000148602	LRIT1	3.02883	1
ENSG00000258888	AC112693.1	3.02883	1
ENSG00000201527	RNA5SP478	3.02883	1
ENSG00000228149	RPL3P1	3.02883	1
ENSG00000198021	SPANXA1	3.0286	1
ENSG00000258081	AL110292.1	3.02839	1
ENSG00000283676	MIR5087	3.02648	1
ENSG00000260777	AC061975.1	3.02586	1
ENSG00000197734	C14orf178	3.02481	1
ENSG00000256361	AC027544.1	3.02418	1
ENSG00000270326	AL021997.1	3.02309	1
ENSG00000275714	HIST1H3A	3.02157	0.694264
ENSG00000260237	AC092130.1	3.02116	1
ENSG00000011028	MRC2	3.02007	1.93237e-05
ENSG00000233647	NENFP1	3.01974	1
ENSG00000186462	NAP1L2	3.01956	1
ENSG00000233423	AC005482.1	3.01953	1
ENSG00000198046	ZNF667	3.01783	1
ENSG00000221055	MIR1302.3	3.01754	1
ENSG00000258895	AC104390.1	3.01739	1
ENSG00000213030	CGB8	3.01723	0.300634
ENSG00000259582	AC026523.1	3.01703	1
ENSG00000199172	MIR331	3.01671	1
ENSG00000128254	C22orf24	3.01666	1
ENSG00000235246	AL020993.1	3.01618	1
ENSG00000241157	AC104763.1	3.01504	1
ENSG00000268051	AC008395.1	3.01426	1
ENSG00000231888	MTND5P15	3.01344	1
ENSG00000264539	MIR548AR	3.01168	1
ENSG00000232858	RPL34P27	3.01022	1
ENSG00000261395	HSPE1P5	3.00978	1
ENSG00000274330	AL160191.3	3.0089	1
ENSG00000258086	AC079313.1	3.00703	1
ENSG00000234997	AC016745.1	3.00442	1
ENSG00000211798	TRAV18	3.00294	1
ENSG00000267009	AC007780.1	3.00179	1
ENSG00000259096	FAM35CP	3.00168	1
ENSG00000272071	AC122710.3	3.00092	1
ENSG00000250751	AC015795.2	2.99923	1
ENSG00000269706	AC008687.6	2.99887	1
ENSG00000237311	AL034397.2	2.99829	0.561833
ENSG00000162624	LHX8	2.99692	1
ENSG00000152495	CAMK4	2.99564	0.000230926
ENSG00000242208	RPL5P29	2.99558	1
ENSG00000113319	RASGRF2	2.9938	0.0698721
ENSG00000265791	AC127024.4	2.99313	1
ENSG00000280968	MIR3653	2.99098	1
ENSG00000240497	AC092919.1	2.99041	1
ENSG00000225720	AL031846.1	2.98716	1
ENSG00000272954	AP000553.1	2.98503	1
ENSG00000184270	HIST2H2AB	2.98492	1
ENSG00000283886	BX664615.2	2.98413	1
ENSG00000237742	AL365259.1	2.98163	1
ENSG00000278962	AC092645.1	2.98028	0.053327
ENSG00000106633	GCK	2.97883	1
ENSG00000216490	IFI30	2.97873	0.72595
ENSG00000277684	AL392048.1	2.97834	1
ENSG00000265790	AC090774.3	2.97716	1
ENSG00000235079	ZRANB2.AS1	2.97702	1
ENSG00000256189	AP003717.2	2.97692	1
ENSG00000265566	RN7SL605P	2.97594	1
ENSG00000222112	RN7SKP16	2.97584	0.30533
ENSG00000274723	AC079906.1	2.97516	0.753861
ENSG00000243864	RPS3AP50	2.97357	1
ENSG00000105261	OVOL3	2.97319	1
ENSG00000215807	KRT18P65	2.97215	1
ENSG00000092068	SLC7A8	2.97158	4.40285e-05
ENSG00000225173	AL662890.2	2.97066	1
ENSG00000157017	GHRL	2.96912	1
ENSG00000279254	AC020604.1	2.96887	1
ENSG00000252496	RNA5SP33	2.96491	1
ENSG00000074211	PPP2R2C	2.96487	0.0129322
ENSG00000258162	AC069228.1	2.96449	1
ENSG00000215237	AL592293.1	2.96377	1
ENSG00000260272	AC093525.2	2.96286	1
ENSG00000267755	AC005329.2	2.96253	1
ENSG00000200719	RNA5SP260	2.96133	1
ENSG00000163497	FEV	2.95774	1
ENSG00000256371	LRRC34P1	2.95698	1
ENSG00000230435	AC004160.2	2.95681	1
ENSG00000105605	CACNG7	2.95635	1
ENSG00000091482	SMPX	2.95635	1
ENSG00000225165	AC090071.1	2.95598	1
ENSG00000241129	AC093719.1	2.95567	1
ENSG00000275842	MIR941.5	2.95499	1
ENSG00000171570	RAB4B.EGLN2	2.95464	1
ENSG00000264265	LINC01925	2.95463	1
ENSG00000229842	MTATP6P13	2.95437	1
ENSG00000270575	AL160281.1	2.95437	1
ENSG00000252396	RN7SKP195	2.95437	1
ENSG00000237077	AC105399.1	2.95437	1
ENSG00000278500	AC009336.2	2.95437	1
ENSG00000242983	CABYRP1	2.95437	1
ENSG00000239412	RPL21P71	2.95437	1
ENSG00000200999	SNORD74	2.95437	1
ENSG00000249089	AIG1P1	2.95437	1
ENSG00000146374	RSPO3	2.95437	1
ENSG00000236324	AL035634.1	2.95437	1
ENSG00000223445	RPL6P21	2.95437	1
ENSG00000236567	TCF3P1	2.95437	1
ENSG00000255311	AP002370.2	2.95437	1
ENSG00000252421	RNU6.1069P	2.95437	1
ENSG00000229175	LINC00382	2.95437	1
ENSG00000277504	AC010536.3	2.95437	1
ENSG00000272134	AC103810.7	2.95437	1
ENSG00000267455	AP005137.1	2.95437	1
ENSG00000131409	LRRC4B	2.95437	1
ENSG00000249293	AC091868.2	2.95263	0.835521
ENSG00000003137	CYP26B1	2.95108	0.000259827
ENSG00000196337	CGB7	2.94786	0.00541556
ENSG00000229647	MYOSLID	2.94248	0.0479178
ENSG00000259343	TMC3.AS1	2.93718	0.411239
ENSG00000257838	AC106788.1	2.9283	0.308849
ENSG00000247381	PLUT	2.92763	0.403975
ENSG00000167945	PRR25	2.92481	1
ENSG00000155011	DKK2	2.91069	0.640297
ENSG00000177551	NHLH2	2.90264	0.0251624
ENSG00000135547	HEY2	2.89973	0.0066105
ENSG00000222020	AC062017.1	2.8986	0.175568
ENSG00000264301	LINC01444	2.89435	0.268196
ENSG00000133069	TMCC2	2.89247	0.00553563
ENSG00000154188	ANGPT1	2.88467	0.238158
ENSG00000145934	TENM2	2.88212	0.0545975
ENSG00000144583	MARCH4	2.87811	0.0154355
ENSG00000151388	ADAMTS12	2.86334	0.00293766
ENSG00000206991	RNU6.610P	2.86291	0.988125
ENSG00000173546	CSPG4	2.85267	0.0297317
ENSG00000253043	RNU7.181P	2.85035	1
ENSG00000204262	COL5A2	2.83877	0.00338407
ENSG00000279434	AL049776.1	2.8314	0.757452
ENSG00000198106	AC025279.1	2.82819	1
ENSG00000281920	AC007389.5	2.82547	0.706426
ENSG00000180210	F2	2.81947	1
ENSG00000272817	AL359198.1	2.81772	0.526004
ENSG00000250697	AC010343.3	2.8065	0.628164
ENSG00000249655	AC008434.1	2.80393	0.807082
ENSG00000157554	ERG	2.8012	1
ENSG00000163485	ADORA1	2.79444	0.300265
ENSG00000135426	TESPA1	2.78065	0.00338407
ENSG00000250657	AC097451.1	2.7759	0.952986
ENSG00000197181	PIWIL2	2.77367	0.353083
ENSG00000214357	NEURL1B	2.7732	0.00212818
ENSG00000113657	DPYSL3	2.76961	0.00446061
ENSG00000151023	ENKUR	2.76908	0.182957
ENSG00000273036	FAM95C	2.76489	0.2298
ENSG00000236212	AC009262.1	2.75447	1
ENSG00000247199	AC091948.1	2.74742	1
ENSG00000099954	CECR2	2.74571	0.299037
ENSG00000087245	MMP2	2.74151	0.195448
ENSG00000026025	VIM	2.74143	0.0580543
ENSG00000102271	KLHL4	2.73062	0.00378177
ENSG00000260578	AC110597.1	2.7292	1
ENSG00000263786	AC022211.1	2.72415	0.098866
ENSG00000184451	CCR10	2.7209	1
ENSG00000261519	AC010542.4	2.71243	1
ENSG00000205076	LGALS7	2.69516	0.46976
ENSG00000278791	MIR6723	2.69095	1
ENSG00000236844	AC069213.3	2.68259	1
ENSG00000177553	AL953897.1	2.6821	1
ENSG00000259961	AL354712.1	2.6821	1
ENSG00000187010	RHD	2.6821	1
ENSG00000238242	AC097066.1	2.6821	1
ENSG00000229943	AC133865.1	2.6821	1
ENSG00000233061	TTLL7.IT1	2.6821	1
ENSG00000233125	ACTBP12	2.6821	1
ENSG00000233907	LINC01761	2.6821	1
ENSG00000230768	LINC01676	2.6821	1
ENSG00000186844	LCE1A	2.6821	1
ENSG00000132704	FCRL2	2.6821	1
ENSG00000180708	OR10K2	2.6821	1
ENSG00000237409	AL513302.1	2.6821	1
ENSG00000232223	CNN2P10	2.6821	1
ENSG00000231424	AL445673.1	2.6821	1
ENSG00000266417	MIR4424	2.6821	1
ENSG00000233410	LINC01222	2.6821	1
ENSG00000236317	AC104333.2	2.6821	1
ENSG00000224227	OR2L1P	2.6821	1
ENSG00000229703	CR589904.1	2.6821	1
ENSG00000236856	AC105393.2	2.6821	1
ENSG00000229727	AC013460.1	2.6821	1
ENSG00000235665	LINC00298	2.6821	1
ENSG00000243491	AC082651.3	2.6821	1
ENSG00000223536	AC008164.1	2.6821	1
ENSG00000277809	Six3os1_4	2.6821	1
ENSG00000278060	AC012366.1	2.6821	1
ENSG00000233105	AC103563.5	2.6821	1
ENSG00000235080	MTND5P23	2.6821	1
ENSG00000224679	MED15P4	2.6821	1
ENSG00000231766	MTCO2P5	2.6821	1
ENSG00000271583	AC103881.1	2.6821	1
ENSG00000228837	CBX3P6	2.6821	1
ENSG00000228937	AC005539.1	2.6821	1
ENSG00000225421	AC019330.1	2.6821	1
ENSG00000269068	AC009955.4	2.6821	1
ENSG00000182533	CAV3	2.6821	1
ENSG00000235534	FECHP1	2.6821	1
ENSG00000222574	RN7SKP61	2.6821	1
ENSG00000283669	AC112487.2	2.6821	1
ENSG00000206889	RNU6.1200P	2.6821	1
ENSG00000249869	AC083906.2	2.6821	1
ENSG00000241695	GM2AP1	2.6821	1
ENSG00000233441	CYP2AB1P	2.6821	1
ENSG00000250623	AL136360.2	2.6821	1
ENSG00000250476	ENPP7P9	2.6821	1
ENSG00000276507	AC068944.2	2.6821	1
ENSG00000180610	ZBTB12BP	2.6821	1
ENSG00000250863	AC110799.1	2.6821	1
ENSG00000248320	THAP12P9	2.6821	1
ENSG00000250897	HMGB3P15	2.6821	1
ENSG00000250229	AC111193.1	2.6821	1
ENSG00000249463	AC096711.1	2.6821	1
ENSG00000249708	AC112242.1	2.6821	1
ENSG00000164129	NPY5R	2.6821	1
ENSG00000252898	RNU6.1096P	2.6821	1
ENSG00000251213	AC012055.2	2.6821	1
ENSG00000230219	FAM92A1P2	2.6821	1
ENSG00000250590	AC097521.2	2.6821	1
ENSG00000248962	AC025773.1	2.6821	1
ENSG00000249584	LINC02225	2.6821	1
ENSG00000196390	AC116337.1	2.6821	1
ENSG00000207333	RNU6.680P	2.6821	1
ENSG00000164299	SPZ1	2.6821	1
ENSG00000271043	MTRNR2L2	2.6821	1
ENSG00000248203	AC011362.1	2.6821	1
ENSG00000251627	AC010395.2	2.6821	1
ENSG00000250862	HMGB1P29	2.6821	1
ENSG00000249112	AC112196.1	2.6821	1
ENSG00000250405	AC113367.3	2.6821	1
ENSG00000224015	AC063976.1	2.6821	1
ENSG00000235253	AC010240.2	2.6821	1
ENSG00000250692	AC008667.2	2.6821	1
ENSG00000253403	AC091944.1	2.6821	1
ENSG00000270989	AC139493.1	2.6821	1
ENSG00000261730	AL034346.1	2.6821	1
ENSG00000277775	HIST1H3F	2.6821	1
ENSG00000112115	IL17A	2.6821	1
ENSG00000280155	AL021408.2	2.6821	1
ENSG00000203523	TAS2R2P	2.6821	1
ENSG00000146618	FERD3L	2.6821	1
ENSG00000232887	AC006466.1	2.6821	1
ENSG00000231394	AC099681.2	2.6821	1
ENSG00000236453	AC003092.1	2.6821	1
ENSG00000241345	AC004690.2	2.6821	1
ENSG00000242703	CCT4P1	2.6821	1
ENSG00000275681	U73479.1	2.6821	1
ENSG00000229731	AC107613.1	2.6821	1
ENSG00000201341	RNU6.421P	2.6821	1
ENSG00000204363	SPANXN5	2.6821	1
ENSG00000189299	FOXR2	2.6821	1
ENSG00000215070	XRCC6P5	2.6821	1
ENSG00000222419	RNA5SP511	2.6821	1
ENSG00000227610	FRMPD3.AS1	2.6821	1
ENSG00000200572	Y_RNA.385	2.6821	1
ENSG00000253696	KBTBD11.OT1	2.6821	1
ENSG00000253866	TMEM97P2	2.6821	1
ENSG00000253176	AC104997.1	2.6821	1
ENSG00000253503	AC060765.1	2.6821	1
ENSG00000254236	AP003550.1	2.6821	1
ENSG00000253122	AC025366.1	2.6821	1
ENSG00000254241	MTCO1P47	2.6821	1
ENSG00000253507	AC104257.1	2.6821	1
ENSG00000255456	AC084125.3	2.6821	1
ENSG00000177047	IFNW1	2.6821	1
ENSG00000251745	RNU7.124P	2.6821	1
ENSG00000235707	AL158073.1	2.6821	1
ENSG00000234575	CTSLP8	2.6821	1
ENSG00000275465	AL449403.2	2.6821	1
ENSG00000277556	OR13C5	2.6821	1
ENSG00000171133	OR2K2	2.6821	1
ENSG00000237073	AL162727.2	2.6821	1
ENSG00000228714	AL731897.1	2.6821	1
ENSG00000230289	AL358781.2	2.6821	1
ENSG00000167332	OR51E2	2.6821	1
ENSG00000181609	OR52D1	2.6821	1
ENSG00000254486	AC124276.1	2.6821	1
ENSG00000254768	AC104009.1	2.6821	1
ENSG00000243505	RN7SL240P	2.6821	1
ENSG00000255480	AL353699.1	2.6821	1
ENSG00000252922	RNU6.365P	2.6821	1
ENSG00000254654	AC068858.1	2.6821	1
ENSG00000254871	AC024475.2	2.6821	1
ENSG00000255493	AP005639.2	2.6821	1
ENSG00000255416	AP003033.2	2.6821	1
ENSG00000255461	OR8I1P	2.6821	1
ENSG00000222998	RN7SKP259	2.6821	1
ENSG00000254786	AP001636.1	2.6821	1
ENSG00000204989	OR4D8P	2.6821	1
ENSG00000124935	SCGB1D2	2.6821	1
ENSG00000150676	CCDC83	2.6821	1
ENSG00000242248	RPL7AP57	2.6821	1
ENSG00000213234	ST13P10	2.6821	1
ENSG00000271563	HIRAP1	2.6821	1
ENSG00000229116	AL137026.1	2.6821	1
ENSG00000266217	CTSLP2	2.6821	1
ENSG00000230011	CTSLP4	2.6821	1
ENSG00000228092	COX6CP15	2.6821	1
ENSG00000234452	SLC16A12.AS1	2.6821	1
ENSG00000283867	MIR1307	2.6821	1
ENSG00000279725	AL391005.1	2.6821	1
ENSG00000161634	DCD	2.6821	1
ENSG00000179695	OR6C2	2.6821	1
ENSG00000279925	AC144522.1	2.6821	1
ENSG00000257658	AC004217.3	2.6821	1
ENSG00000258435	AC048337.1	2.6821	1
ENSG00000279121	AC073592.5	2.6821	1
ENSG00000256659	LINC02368	2.6821	1
ENSG00000226537	OR7E33P	2.6821	1
ENSG00000228241	MOB1AP1	2.6821	1
ENSG00000242614	RN7SL164P	2.6821	1
ENSG00000125245	GPR18	2.6821	1
ENSG00000226620	LINC00343	2.6821	1
ENSG00000258456	PTCD2P1	2.6821	1
ENSG00000255804	OR6J1	2.6821	1
ENSG00000258998	LINC02302	2.6821	1
ENSG00000258723	AF099810.1	2.6821	1
ENSG00000258826	AL157955.2	2.6821	1
ENSG00000257275	AL139020.1	2.6821	1
ENSG00000211958	IGHV3.38	2.6821	1
ENSG00000252117	RNU6.1108P	2.6821	1
ENSG00000259670	AC012379.1	2.6821	1
ENSG00000259201	AC090971.2	2.6821	1
ENSG00000276696	Y_RNA.608	2.6821	1
ENSG00000280309	AC023300.3	2.6821	1
ENSG00000259722	AC087465.1	2.6821	1
ENSG00000259543	AC060809.1	2.6821	1
ENSG00000259966	AC137800.1	2.6821	1
ENSG00000214581	ZNF971P	2.6821	1
ENSG00000260326	PHBP21	2.6821	1
ENSG00000275691	AC026461.4	2.6821	1
ENSG00000275206	AL353997.5	2.6821	1
ENSG00000236504	AC087499.6	2.6821	1
ENSG00000263483	MTATP6P3	2.6821	1
ENSG00000240494	AC005726.1	2.6821	1
ENSG00000265976	MIR4725	2.6821	1
ENSG00000271101	AC005181.1	2.6821	1
ENSG00000260785	CASC17	2.6821	1
ENSG00000267466	AC021683.1	2.6821	1
ENSG00000266654	AC129510.2	2.6821	1
ENSG00000199197	RN7SKP72	2.6821	1
ENSG00000267515	AP001029.3	2.6821	1
ENSG00000264061	FGF7P1	2.6821	1
ENSG00000268566	AC100781.1	2.6821	1
ENSG00000263622	AC023394.1	2.6821	1
ENSG00000125816	NKX2.4	2.6821	1
ENSG00000227195	MIR663AHG	2.6821	1
ENSG00000088320	REM1	2.6821	1
ENSG00000237119	LINC01056	2.6821	1
ENSG00000282059	CICP19	2.6821	1
ENSG00000267709	AC024592.2	2.6821	1
ENSG00000196589	MBD3L2B	2.6821	1
ENSG00000267303	AC011511.4	2.6821	1
ENSG00000269332	GOLGA2P9	2.6821	1
ENSG00000268908	VN1R92P	2.6821	1
ENSG00000177558	FAM187B	2.6821	1
ENSG00000269021	AC063977.5	2.6821	1
ENSG00000267522	LINC01864	2.6821	1
ENSG00000141946	ZIM3	2.6821	1
ENSG00000152467	ZSCAN1	2.6821	1
ENSG00000121410	A1BG	2.6821	1
ENSG00000243519	IGLVIVOR22.2	2.6821	1
ENSG00000283900	Z98749.3	2.6821	1
ENSG00000230319	AL022476.1	2.6821	1
ENSG00000232118	BACH1.AS1	2.6821	1
ENSG00000235312	KRTAP19.10P	2.6821	1
ENSG00000187026	KRTAP21.2	2.6821	1
ENSG00000227438	AP001471.1	2.6821	1
ENSG00000201382	RNU6.558P	2.6821	1
ENSG00000214896	RPSAP55	2.68209	1
ENSG00000262135	GARSP1	2.68209	1
ENSG00000214883	AC024405.1	2.68194	1
ENSG00000279042	AP005242.4	2.68162	1
ENSG00000278273	FP700107.1	2.68143	1
ENSG00000240386	LCE1F	2.68141	1
ENSG00000250733	C8orf17	2.68141	1
ENSG00000207654	MIR128.1	2.6814	1
ENSG00000250668	LINC02123	2.68133	1
ENSG00000279142	AC009108.4	2.68133	1
ENSG00000233518	RPL7P35	2.68115	1
ENSG00000244137	AL512328.1	2.68052	1
ENSG00000181001	OR52N1	2.68052	1
ENSG00000148482	SLC39A12	2.68051	1
ENSG00000233477	AL591363.1	2.68051	1
ENSG00000273558	AL512310.11	2.68051	1
ENSG00000278701	Metazoa_SRP.133	2.68051	1
ENSG00000261046	C2orf69P1	2.68051	1
ENSG00000266818	AP005901.5	2.68005	1
ENSG00000239899	RN7SL674P	2.67997	1
ENSG00000234622	AL683807.2	2.67988	1
ENSG00000234841	AC017007.2	2.6797	1
ENSG00000251464	RPL7L1P13	2.6795	1
ENSG00000189357	SPATA31D4	2.6795	1
ENSG00000205022	PABPN1L	2.67886	1
ENSG00000224778	CENPIP1	2.67825	1
ENSG00000236474	GCNT1P1	2.67817	1
ENSG00000279726	AC005609.5	2.67814	1
ENSG00000234184	LINC01781	2.67814	1
ENSG00000279774	AL590483.3	2.67814	1
ENSG00000250342	SNRPCP16	2.67814	1
ENSG00000187003	ACTL7A	2.67813	1
ENSG00000256581	NLRP9P1	2.67813	1
ENSG00000214823	NXT1P1	2.67812	1
ENSG00000260009	LINC02130	2.67812	1
ENSG00000251412	AC006296.2	2.67811	1
ENSG00000229154	KCNQ5.AS1	2.6781	1
ENSG00000070748	CHAT	2.67776	1
ENSG00000216642	AL136116.1	2.67764	1
ENSG00000230284	AL160275.2	2.67757	1
ENSG00000250637	AC134698.1	2.67698	1
ENSG00000205898	AC019155.1	2.67685	1
ENSG00000276789	AC103974.2	2.67605	1
ENSG00000227945	AL590006.1	2.67592	1
ENSG00000233828	LINC01949	2.67585	1
ENSG00000224458	GUSBP6	2.67577	1
ENSG00000197416	FABP12	2.67577	1
ENSG00000263584	MIR4480	2.67543	1
ENSG00000124835	AC105760.1	2.67492	1
ENSG00000257966	OLA1P3	2.67409	1
ENSG00000274447	AC005790.1	2.67372	1
ENSG00000128040	SPINK2	2.67362	1
ENSG00000254008	LINC00051	2.67362	1
ENSG00000279068	AC244517.6	2.6734	1
ENSG00000243705	AC010531.2	2.67339	1
ENSG00000243845	RN7SL30P	2.67326	1
ENSG00000248240	AC114956.1	2.67282	0.910312
ENSG00000242748	RPL23AP81	2.67277	1
ENSG00000225080	PFN1P4	2.67257	1
ENSG00000269210	AC019171.1	2.67248	1
ENSG00000258757	AL133453.1	2.67168	1
ENSG00000249509	AC023886.1	2.67105	1
ENSG00000178055	PRSS42	2.67103	1
ENSG00000231649	SPATA31B1P	2.67102	1
ENSG00000080224	EPHA6	2.67079	1
ENSG00000101892	ATP1B4	2.67029	1
ENSG00000163885	CFAP100	2.67014	1
ENSG00000272494	OR1X1P	2.67013	1
ENSG00000275967	MIR6880	2.67013	1
ENSG00000267550	AC022517.1	2.67009	1
ENSG00000223728	AC239801.1	2.67	1
ENSG00000279756	AC012317.2	2.66999	1
ENSG00000262211	AC008914.1	2.66999	1
ENSG00000231768	LINC01354	2.66977	1
ENSG00000251164	HULC	2.66937	1
ENSG00000230565	ZNF32.AS2	2.6689	1
ENSG00000249290	AC010181.1	2.66868	1
ENSG00000261269	AC093278.2	2.66868	1
ENSG00000265558	MIR3918	2.66809	1
ENSG00000273082	Z73429.1	2.66808	1
ENSG00000258331	LINC02461	2.66799	1
ENSG00000278011	AC024941.1	2.66793	1
ENSG00000111262	KCNA1	2.66753	1
ENSG00000231929	HMGB3P31	2.66718	1
ENSG00000226846	LINC00348	2.66647	1
ENSG00000253807	LINC01170	2.66641	1
ENSG00000243012	LINC02083	2.66633	1
ENSG00000213023	SYT3	2.66596	1
ENSG00000253653	AC009185.1	2.66546	1
ENSG00000213414	AC008677.1	2.66519	1
ENSG00000224806	ARL5AP4	2.66514	1
ENSG00000143340	FAM163A	2.66481	1
ENSG00000254044	AC034154.1	2.6643	1
ENSG00000255299	AP003557.1	2.66373	0.969137
ENSG00000259993	AC135731.1	2.66155	1
ENSG00000279665	AC012100.3	2.65827	1
ENSG00000267672	AC010632.2	2.6572	1
ENSG00000255252	AL078612.1	2.6559	0.900798
ENSG00000259848	AC097374.1	2.6559	1
ENSG00000260097	SPDYE6	2.65526	1
ENSG00000257496	AC025031.1	2.65469	1
ENSG00000271913	AL035530.2	2.65464	0.227836
ENSG00000263717	AC079336.1	2.653	1
ENSG00000163288	GABRB1	2.65268	1
ENSG00000235934	AC007405.2	2.65059	1
ENSG00000226409	AL450332.1	2.64783	1
ENSG00000257604	AC027288.2	2.64759	0.333344
ENSG00000202523	Y_RNA.426	2.64546	1
ENSG00000234535	AL161719.1	2.6453	1
ENSG00000148798	INA	2.6451	1
ENSG00000200278	RNA5SP352	2.64417	1
ENSG00000280228	AC079753.1	2.64347	1
ENSG00000200494	Y_RNA.702	2.64269	1
ENSG00000272691	AC092807.2	2.64256	1
ENSG00000128606	LRRC17	2.64216	0.00687177
ENSG00000218483	AL356277.1	2.64205	1
ENSG00000267927	AC010320.1	2.64124	1
ENSG00000225777	DDX39AP1	2.6408	1
ENSG00000138185	ENTPD1	2.63994	1
ENSG00000143194	MAEL	2.63974	1
ENSG00000259392	AC090877.1	2.63954	1
ENSG00000249142	AC074134.1	2.63925	1
ENSG00000115386	REG1A	2.63904	1
ENSG00000236869	AC099669.1	2.63857	1
ENSG00000267409	AC068473.4	2.63835	1
ENSG00000235295	LINC01634	2.63756	1
ENSG00000170703	TTLL6	2.63615	1
ENSG00000254689	LINC02235	2.63585	1
ENSG00000277563	AC063961.1	2.63576	1
ENSG00000233005	AC018742.1	2.63563	1
ENSG00000239873	GAPDHP27	2.63521	1
ENSG00000265195	MIR4312	2.63508	1
ENSG00000201649	RNY4P34	2.63335	1
ENSG00000265386	RN7SL219P	2.63274	1
ENSG00000172995	ARPP21	2.63249	1
ENSG00000211644	IGLV1.51	2.63247	0.977925
ENSG00000248283	CCNL2P1	2.63218	1
ENSG00000245330	AP005717.1	2.63195	1
ENSG00000278935	AC087386.2	2.6313	1
ENSG00000181007	ZFP82	2.63113	1
ENSG00000130055	GDPD2	2.63031	0.0114302
ENSG00000102055	PPP1R2P9	2.6299	1
ENSG00000267387	AC020931.1	2.62956	1
ENSG00000146250	PRSS35	2.62888	1
ENSG00000249779	AC106800.2	2.62773	1
ENSG00000258345	AC034102.7	2.62653	1
ENSG00000215388	ACTG1P3	2.62514	1
ENSG00000277411	X5S_rRNA.6	2.62399	1
ENSG00000277795	AC244517.3	2.62239	1
ENSG00000199325	RNU4.39P	2.62223	1
ENSG00000224609	HSD52	2.62129	1
ENSG00000240032	LNCSRLR	2.61971	1
ENSG00000199226	RNU6.50P	2.61879	1
ENSG00000157782	CABP1	2.61779	0.147048
ENSG00000254964	AP001458.1	2.61568	1
ENSG00000277548	AC018926.3	2.61509	1
ENSG00000172410	INSL5	2.61486	1
ENSG00000279851	CR382287.2	2.61464	1
ENSG00000232373	MTCYBP3	2.61432	1
ENSG00000034053	APBA2	2.61429	1
ENSG00000118432	CNR1	2.61231	1
ENSG00000254418	SPON1.AS1	2.6123	1
ENSG00000226751	AF127936.1	2.61219	1
ENSG00000276645	Metazoa_SRP.2	2.61189	1
ENSG00000232208	AL139415.1	2.61122	1
ENSG00000127362	TAS2R3	2.6105	1
ENSG00000078053	AMPH	2.61029	1
ENSG00000157399	ARSE	2.61023	0.237442
ENSG00000232149	FERP1	2.60965	1
ENSG00000206859	RNU6.767P	2.60928	1
ENSG00000277299	AC084876.1	2.60422	1
ENSG00000240021	TEX35	2.60302	1
ENSG00000259207	ITGB3	2.60115	0.369247
ENSG00000279727	LINC02033	2.59967	1
ENSG00000273428	AC004832.6	2.5961	1
ENSG00000259658	AC027559.1	2.59522	1
ENSG00000233579	KRT8P15	2.59499	1
ENSG00000235088	AL031667.2	2.59493	1
ENSG00000251577	AC105460.2	2.59469	1
ENSG00000235927	NEXN.AS1	2.59443	1
ENSG00000261649	GOLGA6L7P	2.59355	1
ENSG00000224209	LINC00466	2.59337	1
ENSG00000225292	AL158212.1	2.59324	1
ENSG00000232454	AL138752.1	2.59306	1
ENSG00000215187	FAM166B	2.59094	1
ENSG00000126950	TMEM35A	2.59068	1
ENSG00000257818	C1GALT1P1	2.59016	1
ENSG00000240244	GAPDHP33	2.58954	1
ENSG00000254756	AP001107.6	2.58932	1
ENSG00000225872	LINC01529	2.58879	1
ENSG00000272312	AL133255.1	2.58862	1
ENSG00000271734	Z98200.1	2.58817	1
ENSG00000182223	ZAR1	2.58816	1
ENSG00000231842	AC020559.1	2.58791	1
ENSG00000283663	AC008687.8	2.58712	1
ENSG00000218226	TATDN2P2	2.58709	1
ENSG00000151838	CCDC175	2.58698	1
ENSG00000276667	AL158077.1	2.58696	1
ENSG00000272573	MUSTN1	2.58692	1
ENSG00000232940	HCG25	2.58645	1
ENSG00000278524	MIR6810	2.58637	1
ENSG00000187504	RPL7P48	2.58618	1
ENSG00000259628	AC007000.3	2.58555	1
ENSG00000224280	AC005014.1	2.58551	1
ENSG00000258682	AL132989.1	2.58549	0.424497
ENSG00000263672	RN7SL750P	2.58526	1
ENSG00000233791	LINC01136	2.58465	1
ENSG00000259288	BUB1B.PAK6	2.58436	1
ENSG00000259182	AC019254.1	2.5842	1
ENSG00000226498	RPSAP21	2.58409	1
ENSG00000226057	PHF2P2	2.58393	1
ENSG00000278811	LINC00624	2.58385	1
ENSG00000196329	GIMAP5	2.58344	1
ENSG00000180061	TMEM150B	2.58269	1
ENSG00000130377	ACSBG2	2.58118	1
ENSG00000130182	ZSCAN10	2.58113	1
ENSG00000224260	AL023754.1	2.58044	0.543062
ENSG00000230118	AC092569.1	2.57982	1
ENSG00000212283	SNORD89	2.57937	1
ENSG00000144810	COL8A1	2.57897	0.0257555
ENSG00000146352	CLVS2	2.57789	1
ENSG00000198573	SPANXC	2.57777	0.529288
ENSG00000253390	AC104561.1	2.57735	1
ENSG00000279414	CR392039.2	2.57685	1
ENSG00000272366	AL158211.3	2.57606	1
ENSG00000110328	GALNT18	2.57559	0.00215992
ENSG00000200428	Y_RNA.527	2.57535	1
ENSG00000136535	TBR1	2.57513	1
ENSG00000237049	RPL34P1	2.57507	1
ENSG00000272892	AL133551.1	2.57491	1
ENSG00000277310	AC090246.1	2.57467	1
ENSG00000281780	snoZ196	2.57438	1
ENSG00000280083	AC079777.1	2.57417	1
ENSG00000187268	FAM9C	2.57409	1
ENSG00000184374	COLEC10	2.57402	0.00227183
ENSG00000252549	RNU6.759P	2.57335	1
ENSG00000213239	NPM1P32	2.57271	1
ENSG00000240033	AC069439.2	2.57263	1
ENSG00000267549	AC006116.8	2.57262	0.989979
ENSG00000223284	RNU6.195P	2.57221	1
ENSG00000234513	AC073072.2	2.57187	1
ENSG00000268108	AC008687.2	2.57184	0.0973759
ENSG00000188933	USP32P1	2.57098	1
ENSG00000230360	DDX10P2	2.5709	1
ENSG00000248180	GAPDHP60	2.5703	1
ENSG00000243696	AC006254.1	2.57011	1
ENSG00000233017	AL121832.1	2.56997	1
ENSG00000239082	RNU7.170P	2.56982	1
ENSG00000198963	RORB	2.56973	1
ENSG00000284299	AL590132.1	2.56973	1
ENSG00000222222	RNU2.17P	2.56951	1
ENSG00000139223	ANP32D	2.56943	1
ENSG00000140600	SH3GL3	2.56928	1
ENSG00000254438	AC022240.1	2.56913	1
ENSG00000226761	TAS2R46	2.56863	1
ENSG00000267523	AC008735.2	2.56807	1
ENSG00000212542	RNA5SP496	2.56807	1
ENSG00000214244	SETP21	2.56799	1
ENSG00000186281	GPAT2	2.56795	1
ENSG00000134115	CNTN6	2.56791	1
ENSG00000273956	AC005632.4	2.56783	0.528394
ENSG00000144010	TRIM43B	2.56744	1
ENSG00000274985	PTCHD3P1	2.56744	1
ENSG00000273252	AC079882.1	2.56728	1
ENSG00000238150	AC008753.1	2.56724	1
ENSG00000274038	AC007014.2	2.56711	1
ENSG00000265113	AC026474.1	2.56665	1
ENSG00000223675	AC093117.1	2.5665	1
ENSG00000260036	AC013355.1	2.56644	1
ENSG00000275630	AC004816.2	2.56595	1
ENSG00000267952	AC008878.1	2.56585	1
ENSG00000122859	NEUROG3	2.56574	1
ENSG00000242876	RN7SL812P	2.56526	1
ENSG00000212027	MIR374B	2.56496	1
ENSG00000231255	AC005009.1	2.56493	1
ENSG00000253660	AC008464.1	2.56456	1
ENSG00000277979	AL591926.5	2.56442	1
ENSG00000244332	AL138759.1	2.5643	1
ENSG00000250329	KDELC1P1	2.56401	1
ENSG00000283209	AC106858.1	2.56374	1
ENSG00000277654	AC087633.2	2.56369	1
ENSG00000227379	PPIAP2	2.56345	1
ENSG00000258410	AC087386.1	2.56339	1
ENSG00000254307	AP003692.1	2.56339	1
ENSG00000247877	AC021086.1	2.56333	1
ENSG00000244668	SNRPCP3	2.56328	1
ENSG00000272033	AL136984.1	2.56292	1
ENSG00000144792	ZNF660	2.56278	1
ENSG00000268144	NIFKP6	2.56273	1
ENSG00000139767	SRRM4	2.56195	1
ENSG00000251752	RNU4.29P	2.56192	1
ENSG00000273059	AC239803.3	2.56182	1
ENSG00000261430	AL031600.2	2.56164	1
ENSG00000275769	AC068792.1	2.56152	1
ENSG00000228322	AL162419.1	2.56141	1
ENSG00000218803	GSTM2P1	2.56137	1
ENSG00000254981	AC087623.1	2.56117	1
ENSG00000204683	C10orf113	2.56099	1
ENSG00000271375	AC134879.2	2.56073	1
ENSG00000229021	AL450992.1	2.56067	0.34613
ENSG00000251935	RN7SKP179	2.56049	1
ENSG00000279461	AC005480.2	2.56035	1
ENSG00000212296	SNORD72	2.56024	1
ENSG00000187987	ZSCAN23	2.56023	1
ENSG00000266989	FTLP5	2.55997	1
ENSG00000227719	AC006042.1	2.55989	1
ENSG00000199755	Y_RNA.569	2.55987	1
ENSG00000125823	CSTL1	2.55978	1
ENSG00000281103	TRG.AS1	2.55958	1
ENSG00000226999	AC073325.2	2.55928	1
ENSG00000183977	PP2D1	2.5592	1
ENSG00000270823	AC007938.2	2.55906	0.805391
ENSG00000112494	UNC93A	2.55869	1
ENSG00000234617	SNRK.AS1	2.55853	1
ENSG00000248099	INSL3	2.55836	0.803225
ENSG00000271853	AL162258.1	2.55821	1
ENSG00000258731	AL356020.1	2.55806	1
ENSG00000196620	UGT2B15	2.55804	1
ENSG00000247675	LRP4.AS1	2.55768	1
ENSG00000108823	SGCA	2.55751	1
ENSG00000256660	CLEC12B	2.55751	1
ENSG00000281327	LINC01338	2.55744	1
ENSG00000269970	AL162424.1	2.5568	1
ENSG00000275741	AL162497.1	2.55661	1
ENSG00000250493	AP004147.1	2.55643	1
ENSG00000281731	AC110079.2	2.55641	1
ENSG00000254295	AC008429.3	2.55638	1
ENSG00000273308	AC024560.3	2.55559	1
ENSG00000270780	AL591742.1	2.55544	1
ENSG00000232799	CRYGFP	2.55293	1
ENSG00000236445	LINC00608	2.55293	1
ENSG00000233121	VN1R20P	2.55293	1
ENSG00000241868	RN7SL434P	2.55293	1
ENSG00000232783	FRG2FP	2.55293	1
ENSG00000251517	AC096734.1	2.55293	1
ENSG00000248586	AC025470.1	2.55293	1
ENSG00000113520	IL4	2.55293	1
ENSG00000218261	AL591034.2	2.55293	1
ENSG00000227303	AC239727.1	2.55293	1
ENSG00000227806	OR5W1P	2.55293	1
ENSG00000149735	GPHA2	2.55293	1
ENSG00000213724	PRDX2P2	2.55293	1
ENSG00000182652	OR4Q3	2.55293	1
ENSG00000275175	AC106028.5	2.55293	1
ENSG00000264359	NEK4P2	2.55293	1
ENSG00000276627	AL117372.1	2.55293	1
ENSG00000169548	ZNF280A	2.55293	1
ENSG00000219604	AL590143.1	2.55289	1
ENSG00000243352	RN7SL8P	2.55289	1
ENSG00000229331	GK.IT1	2.55289	1
ENSG00000239942	RN7SL394P	2.55289	1
ENSG00000259244	AC048382.2	2.55289	1
ENSG00000259195	AC021739.1	2.55289	1
ENSG00000257769	AC026401.1	2.55289	1
ENSG00000230323	LINC00159	2.55289	1
ENSG00000263641	MIR4777	2.55281	1
ENSG00000266560	AF274856.1	2.55281	1
ENSG00000258338	AC090680.2	2.55281	1
ENSG00000132975	GPR12	2.55281	1
ENSG00000258462	AL591767.2	2.55281	1
ENSG00000262561	AC136932.1	2.55281	1
ENSG00000261227	AC140912.1	2.55281	1
ENSG00000163915	IGF2BP2.AS1	2.55048	1
ENSG00000275468	AC004678.1	2.55034	1
ENSG00000249593	AC011405.1	2.55028	1
ENSG00000215840	AL592295.1	2.54973	1
ENSG00000279422	AC231657.1	2.54843	1
ENSG00000164532	TBX20	2.54842	1
ENSG00000269910	AL049840.2	2.54841	1
ENSG00000272567	AC109347.2	2.5478	1
ENSG00000239542	RN7SL399P	2.54777	0.997841
ENSG00000104059	FAM189A1	2.54741	1
ENSG00000182950	ODF3L1	2.54714	0.30533
ENSG00000238032	AC245047.7	2.5468	1
ENSG00000259881	AC092384.2	2.54665	1
ENSG00000241217	RN7SL809P	2.54656	1
ENSG00000164185	ZNF474	2.54643	1
ENSG00000228857	AC104653.1	2.54633	1
ENSG00000258122	AC044802.2	2.54627	1
ENSG00000255089	AC136475.4	2.54606	1
ENSG00000259548	AC021483.1	2.54605	1
ENSG00000243167	RPS10P28	2.54579	1
ENSG00000274984	Y_RNA.328	2.54576	1
ENSG00000214788	OOSP1	2.54528	1
ENSG00000143851	PTPN7	2.54509	1
ENSG00000159495	TGM7	2.54501	1
ENSG00000204188	GGNBP1	2.5449	1
ENSG00000100578	KIAA0586	2.54483	0.0137704
ENSG00000261775	AC012435.2	2.54482	1
ENSG00000263353	PPIAL4A	2.54482	1
ENSG00000220105	AL353151.1	2.54454	1
ENSG00000163092	XIRP2	2.54436	1
ENSG00000283361	AL160396.2	2.54416	1
ENSG00000272905	AC018648.1	2.54339	0.988125
ENSG00000214402	LCNL1	2.54313	1
ENSG00000279996	AC004491.1	2.54294	1
ENSG00000250526	CCT6P2	2.54257	1
ENSG00000271973	AC141002.1	2.54254	1
ENSG00000255165	AC134775.1	2.54249	1
ENSG00000268117	VN1R84P	2.54248	1
ENSG00000251273	LINC02228	2.54237	1
ENSG00000233875	AL592078.1	2.54226	1
ENSG00000221603	MIR1184.3	2.54184	1
ENSG00000223701	RAET1E.AS1	2.54177	1
ENSG00000272128	AP006545.2	2.54175	1
ENSG00000213842	SUGT1P2	2.5417	1
ENSG00000197408	CYP2B6	2.54139	0.585604
ENSG00000263293	THCAT158	2.54134	1
ENSG00000278147	AL121809.2	2.54132	1
ENSG00000176971	FIBIN	2.54123	1
ENSG00000170180	GYPA	2.5412	1
ENSG00000253264	PCAT2	2.54111	1
ENSG00000263567	AC007923.1	2.54092	1
ENSG00000203942	C10orf62	2.54088	1
ENSG00000241746	AC104212.2	2.54087	1
ENSG00000279894	Z73965.1	2.54087	1
ENSG00000249494	AC008629.1	2.54076	1
ENSG00000234944	AL365199.1	2.54074	1
ENSG00000221406	MIR320B2	2.54072	1
ENSG00000261168	AL592424.1	2.54065	1
ENSG00000226989	AL049758.1	2.54019	1
ENSG00000232354	VIPR1.AS1	2.54017	1
ENSG00000257336	PRELID2P1	2.53999	1
ENSG00000280330	CU634019.7	2.53993	1
ENSG00000252246	RNA5SP92	2.53989	1
ENSG00000239650	GUSBP4	2.53983	1
ENSG00000197915	HRNR	2.53976	1
ENSG00000221230	MIR548L	2.53974	1
ENSG00000163673	DCLK3	2.5397	1
ENSG00000276984	AL023881.1	2.53962	1
ENSG00000251511	AC096736.3	2.53962	1
ENSG00000239210	RPS26P55	2.53932	1
ENSG00000250343	AC011338.1	2.53926	1
ENSG00000273500	MIR6129	2.53911	1
ENSG00000141316	SPACA3	2.53901	1
ENSG00000235421	AC114501.2	2.53893	0.139777
ENSG00000262319	AC007952.6	2.53883	1
ENSG00000253530	AC084116.3	2.53875	1
ENSG00000261668	AC093591.2	2.53872	1
ENSG00000267315	AC060766.3	2.53867	1
ENSG00000268970	AC022150.2	2.53866	1
ENSG00000227589	AL136528.1	2.53851	1
ENSG00000142552	RCN3	2.5384	0.0755622
ENSG00000260922	AC009139.1	2.53831	1
ENSG00000270681	AC095055.1	2.53815	1
ENSG00000251450	RASGRF2.AS1	2.5379	1
ENSG00000228208	C1orf143	2.53781	1
ENSG00000261186	LINC01238.1	2.53776	1
ENSG00000266594	MIR4766	2.53764	1
ENSG00000211716	TRBV9	2.53758	1
ENSG00000261072	AC084783.1	2.53754	1
ENSG00000277535	AL772284.2	2.53752	1
ENSG00000274892	AC011487.4	2.5372	1
ENSG00000282798	AC008993.2	2.53716	1
ENSG00000254084	AP001208.2	2.53703	1
ENSG00000272916	AC022400.6	2.53673	1
ENSG00000197705	KLHL14	2.53672	1
ENSG00000241743	XACT	2.53646	1
ENSG00000260571	BNIP3P5	2.53635	1
ENSG00000206150	RNASE13	2.53626	1
ENSG00000139985	ADAM21	2.53623	1
ENSG00000268366	AC010271.1	2.53619	1
ENSG00000251821	RNU6.583P	2.5361	1
ENSG00000264151	AC090403.1	2.53608	1
ENSG00000255243	AC099687.1	2.53606	1
ENSG00000260496	AC009041.1	2.53589	1
ENSG00000205274	TRBV20OR9.2	2.53568	1
ENSG00000273216	AC002059.1	2.53566	1
ENSG00000278254	AC004852.2	2.53558	1
ENSG00000231307	RPS3P2	2.53547	1
ENSG00000258658	AL139021.2	2.53531	1
ENSG00000226553	AC018735.1	2.53524	1
ENSG00000254929	AL591684.2	2.53507	1
ENSG00000264676	RN7SL204P	2.53499	1
ENSG00000277214	AC009159.2	2.5348	1
ENSG00000234788	HSPA8P3	2.53479	1
ENSG00000257585	LINC00609	2.5347	1
ENSG00000270577	AC006023.1	2.53469	1
ENSG00000262503	AC027763.1	2.53449	1
ENSG00000207444	SNORD56B	2.53441	1
ENSG00000268199	AC010335.1	2.53429	1
ENSG00000267382	AC010928.1	2.53426	1
ENSG00000257845	LINC02294	2.53416	1
ENSG00000279275	AP002505.2	2.53412	1
ENSG00000147127	RAB41	2.53402	1
ENSG00000258844	AL162511.1	2.53354	1
ENSG00000258342	AL133304.3	2.53351	1
ENSG00000226647	AL365356.1	2.53329	1
ENSG00000162888	C1orf147	2.53318	1
ENSG00000223563	AP001599.1	2.53313	1
ENSG00000176769	TCERG1L	2.53297	1
ENSG00000198798	MAGEB3	2.53296	1
ENSG00000227267	AC072039.1	2.5329	1
ENSG00000236710	AC108448.2	2.53289	1
ENSG00000138039	LHCGR	2.53274	1
ENSG00000238133	MAP3K20.AS1	2.53262	1
ENSG00000188585	CLEC20A	2.53261	1
ENSG00000262481	TMEM256.PLSCR3	2.53254	1
ENSG00000226427	HMGN2P7	2.53237	1
ENSG00000268643	AC006486.1	2.53234	1
ENSG00000159648	TEPP	2.53234	1
ENSG00000257384	AC009779.1	2.53234	1
ENSG00000229815	CCNB1IP1P1	2.53229	1
ENSG00000254164	AC008663.3	2.53227	1
ENSG00000244585	RPL12P33	2.53203	1
ENSG00000276408	AC025287.2	2.53195	0.959599
ENSG00000272263	AC034198.2	2.53194	1
ENSG00000283246	MEP1AP1	2.53166	1
ENSG00000231630	AL592464.1	2.53161	1
ENSG00000226374	LINC01345	2.53157	1
ENSG00000261831	AL353708.2	2.53157	1
ENSG00000229087	AC007738.1	2.53157	1
ENSG00000270422	AL133247.2	2.53157	1
ENSG00000252490	RN7SKP66	2.53157	1
ENSG00000225636	HNRNPA3P15	2.53157	1
ENSG00000235151	AC131097.4	2.53157	1
ENSG00000223965	ZNF587P1	2.53157	1
ENSG00000240827	AC021660.1	2.53157	1
ENSG00000244493	SLC9A9.AS2	2.53157	1
ENSG00000241479	AC074033.2	2.53157	1
ENSG00000251182	AC107394.1	2.53157	1
ENSG00000251532	AC091849.2	2.53157	1
ENSG00000280368	AC034229.5	2.53157	1
ENSG00000271904	AC091826.2	2.53157	1
ENSG00000250158	AC099509.2	2.53157	1
ENSG00000250080	AC011416.1	2.53157	1
ENSG00000254171	AC114321.1	2.53157	1
ENSG00000253244	AC113423.1	2.53157	1
ENSG00000216475	AL024474.1	2.53157	1
ENSG00000280440	AC002064.3	2.53157	1
ENSG00000244565	AC073901.1	2.53157	1
ENSG00000237702	TRBV3.1	2.53157	1
ENSG00000186675	MAGEE2	2.53157	1
ENSG00000283239	KBTBD11.OT1.1	2.53157	1
ENSG00000254015	MTND4LP26	2.53157	1
ENSG00000254306	AC137579.2	2.53157	1
ENSG00000271167	LINC01109	2.53157	1
ENSG00000253778	AC090572.2	2.53157	1
ENSG00000253282	AP001330.1	2.53157	1
ENSG00000232203	SLC25A6P2	2.53157	1
ENSG00000213612	FAM220CP	2.53157	1
ENSG00000214761	HNRNPA1P15	2.53157	1
ENSG00000254894	NAV2.AS1	2.53157	1
ENSG00000204571	KRTAP5.11	2.53157	1
ENSG00000255247	AP003390.2	2.53157	1
ENSG00000254406	AP001994.1	2.53157	1
ENSG00000224795	NTM.AS1	2.53157	1
ENSG00000230818	MTND2P16	2.53157	1
ENSG00000187714	SLC18A3	2.53157	1
ENSG00000170788	DYDC1	2.53157	1
ENSG00000107447	DNTT	2.53157	1
ENSG00000224250	AC025947.1	2.53157	1
ENSG00000256427	AC010175.1	2.53157	1
ENSG00000255641	AC068775.2	2.53157	1
ENSG00000258679	AC121758.1	2.53157	1
ENSG00000252850	RNU1.117P	2.53157	1
ENSG00000271395	LINC02336	2.53157	1
ENSG00000272253	RNA5SP386	2.53157	1
ENSG00000211900	IGHJ6	2.53157	1
ENSG00000259626	MTND3P12	2.53157	1
ENSG00000261811	LINC02164	2.53157	1
ENSG00000239840	RPL23AP72	2.53157	1
ENSG00000263433	AC069061.1	2.53157	1
ENSG00000251665	AC005920.3	2.53157	1
ENSG00000261520	DLGAP1.AS5	2.53157	1
ENSG00000101200	AVP	2.53157	1
ENSG00000266770	RN7SL619P	2.53157	1
ENSG00000178928	TPRX1	2.53157	1
ENSG00000268545	VN1R107P	2.53157	1
ENSG00000275280	AC007274.3	2.53157	1
ENSG00000165246	NLGN4Y	2.53157	1
ENSG00000129873	CDY2B	2.53157	1
ENSG00000237558	CDY7P	2.53157	1
ENSG00000226444	ACTR3BP6	2.53157	1
ENSG00000207863	MIR125B2	2.53157	1
ENSG00000233236	AP001171.1	2.53157	1
ENSG00000229962	AP000221.1	2.53157	1
ENSG00000258601	AL162464.1	2.53091	1
ENSG00000135074	ADAM19	2.53022	0.000817232
ENSG00000207176	Y_RNA.522	2.53011	1
ENSG00000248596	AC139491.2	2.52983	1
ENSG00000227803	AL158198.1	2.52899	1
ENSG00000258896	SCOCP1	2.52885	1
ENSG00000234859	AC003958.2	2.52884	1
ENSG00000222179	RN7SKP26	2.52882	1
ENSG00000274258	MIR6728	2.52728	1
ENSG00000259052	AL157871.6	2.52651	1
ENSG00000279319	AC105074.1	2.52618	1
ENSG00000188124	OR2AG2	2.52594	1
ENSG00000200788	Y_RNA.437	2.52589	1
ENSG00000232053	AC078845.1	2.52579	1
ENSG00000234835	PHBP13	2.5254	1
ENSG00000259078	PTBP1P	2.52511	1
ENSG00000272402	AL031775.2	2.52503	1
ENSG00000231292	IGKV1OR2.108	2.52499	1
ENSG00000277173	AC004241.4	2.52491	1
ENSG00000257918	AC079385.3	2.52489	1
ENSG00000284116	AL772307.1	2.52403	1
ENSG00000267545	AC005779.2	2.52392	1
ENSG00000283788	MIR936	2.52366	1
ENSG00000254559	AC069287.2	2.52318	1
ENSG00000120262	CCDC170	2.52298	1
ENSG00000163380	LMOD3	2.52284	1
ENSG00000259517	LINC02169	2.5228	1
ENSG00000122136	OBP2A	2.52251	1
ENSG00000223117	RN7SKP296	2.52244	1
ENSG00000224217	BX119904.1	2.52211	1
ENSG00000249868	AC136777.1	2.52092	1
ENSG00000274833	AC110285.5	2.52063	1
ENSG00000126231	PROZ	2.52042	1
ENSG00000263388	AC002347.2	2.52003	1
ENSG00000234707	AC074351.1	2.51959	1
ENSG00000264585	MIR4449	2.51931	1
ENSG00000166546	BEAN1	2.51909	0.00991824
ENSG00000224628	AL121723.1	2.518	1
ENSG00000235786	ZNRF3.IT1	2.51787	1
ENSG00000264419	MIR548AC	2.51709	1
ENSG00000239419	RN7SL535P	2.51708	1
ENSG00000244327	AC109992.2	2.51682	1
ENSG00000171643	S100Z	2.51678	1
ENSG00000267105	AC011511.3	2.51578	1
ENSG00000213939	AC091153.1	2.51518	1
ENSG00000273055	AC005046.1	2.51292	1
ENSG00000255710	AP003170.1	2.51276	1
ENSG00000182508	LHFPL1	2.51257	1
ENSG00000267212	AC018761.3	2.51208	1
ENSG00000256967	AC018653.3	2.51167	1
ENSG00000241362	AC013787.1	2.51164	1
ENSG00000255374	TAS2R43	2.51127	1
ENSG00000272265	AC034236.3	2.51074	1
ENSG00000275512	AC007998.4	2.50911	0.371787
ENSG00000207047	SNORD51	2.50891	1
ENSG00000137745	MMP13	2.50803	5.25582e-08
ENSG00000259544	AC021739.4	2.50743	1
ENSG00000279811	AC093330.2	2.5074	1
ENSG00000269895	AP000654.1	2.50434	1
ENSG00000248211	TRPC7.AS1	2.50276	1
ENSG00000163040	CCDC74A	2.50263	0.00504417
ENSG00000152049	KCNE4	2.5025	1
ENSG00000267142	AC092296.2	2.5022	1
ENSG00000229183	PGA4	2.5021	1
ENSG00000227964	LINC01429	2.50206	1
ENSG00000227407	AC245884.1	2.50141	1
ENSG00000228360	AC009220.1	2.50039	1
ENSG00000280384	FP325332.1	2.49998	1
ENSG00000243385	AC094085.1	2.49976	1
ENSG00000260884	AC009120.4	2.49946	1
ENSG00000264961	MIR4730	2.4977	1
ENSG00000264458	AC025211.1	2.49761	1
ENSG00000158023	WDR66	2.49734	0.0444069
ENSG00000243267	RN7SL614P	2.49651	1
ENSG00000226636	AC006020.1	2.49629	1
ENSG00000263050	AC090617.6	2.49494	1
ENSG00000223356	AL590666.1	2.49471	0.836245
ENSG00000254325	AC018607.1	2.49361	1
ENSG00000268324	LRRC2.AS1	2.49345	1
ENSG00000077943	ITGA8	2.49174	1
ENSG00000258449	AC023510.1	2.48989	1
ENSG00000279766	AC067931.1	2.48929	0.530331
ENSG00000158352	SHROOM4	2.48854	0.00766534
ENSG00000259631	AC104316.2	2.48762	1
ENSG00000202533	Y_RNA.245	2.48661	1
ENSG00000131016	AKAP12	2.48626	0.00205783
ENSG00000171126	KCNG3	2.48605	1
ENSG00000274294	AC015660.4	2.48601	1
ENSG00000265820	MIR3177	2.48518	1
ENSG00000202566	MIR421	2.48456	1
ENSG00000259762	AC021739.5	2.48402	1
ENSG00000237939	AC097523.2	2.48274	1
ENSG00000243986	ENO1P3	2.48255	1
ENSG00000266824	AC129492.4	2.48249	1
ENSG00000248428	AC010395.1	2.48243	1
ENSG00000275720	AC243830.2	2.48212	1
ENSG00000135702	CHST5	2.48096	1
ENSG00000270757	HSPE1.MOB4	2.48056	1
ENSG00000278595	AL133396.2	2.48033	1
ENSG00000196427	NBPF4	2.48026	1
ENSG00000235932	AL359955.2	2.48011	1
ENSG00000104818	CGB2	2.47987	0.279214
ENSG00000253183	AC005531.1	2.47965	1
ENSG00000223109	MIR1538	2.47933	1
ENSG00000236182	AC009319.1	2.47856	1
ENSG00000241438	TDGF1P6	2.47782	1
ENSG00000280245	AC079336.7	2.47777	1
ENSG00000243135	UGT1A3	2.47749	1
ENSG00000248113	AC067942.2	2.47721	1
ENSG00000274303	X7SK.5	2.47688	1
ENSG00000234033	RAC1P8	2.47658	1
ENSG00000270000	AC005479.3	2.47633	1
ENSG00000254780	AC023232.1	2.47616	1
ENSG00000254273	AC018620.1	2.47605	1
ENSG00000261216	AC007216.2	2.47569	1
ENSG00000258365	AC073655.2	2.47547	1
ENSG00000274297	AC009269.6	2.47533	1
ENSG00000183798	EMILIN3	2.47507	1
ENSG00000240418	AC020917.1	2.47499	1
ENSG00000240589	RN7SL258P	2.47445	1
ENSG00000280227	AC079416.3	2.47191	1
ENSG00000077009	NMRK2	2.4719	1
ENSG00000118733	OLFM3	2.47179	1
ENSG00000233002	AC005324.1	2.47157	1
ENSG00000225557	MTCO3P20	2.47157	1
ENSG00000102245	CD40LG	2.47157	1
ENSG00000207195	Y_RNA.186	2.47104	1
ENSG00000205695	AL390205.1	2.47054	1
ENSG00000235946	AC234783.1	2.47035	1
ENSG00000270105	AC136475.8	2.47024	1
ENSG00000204913	LRRC3C	2.47018	1
ENSG00000248796	MED15P8	2.47016	1
ENSG00000260156	AC020763.1	2.46989	1
ENSG00000235296	AC145207.1	2.46936	1
ENSG00000201041	RNA5SP242	2.46904	1
ENSG00000252712	SCARNA14	2.46886	1
ENSG00000262921	AC118754.2	2.46827	1
ENSG00000237760	AC023669.2	2.46735	1
ENSG00000235601	BARX1.AS1	2.46677	1
ENSG00000185904	LINC00839	2.46654	1
ENSG00000231882	F10.AS1	2.46654	1
ENSG00000201164	RNU4.36P	2.46586	1
ENSG00000142698	C1orf94	2.46586	1
ENSG00000226438	AL442071.1	2.46586	1
ENSG00000237954	AL445218.1	2.46586	1
ENSG00000176075	LINC00302	2.46586	1
ENSG00000235817	AL158214.1	2.46586	1
ENSG00000232153	AC073218.1	2.46586	1
ENSG00000226819	MEIS1.AS3	2.46586	1
ENSG00000235414	RPSAP24	2.46586	1
ENSG00000229321	AC008269.1	2.46586	1
ENSG00000071677	PRLH	2.46586	1
ENSG00000270554	AC069431.2	2.46586	1
ENSG00000233576	AC131235.2	2.46586	1
ENSG00000212489	RNU6.1109P	2.46586	1
ENSG00000249262	AC112250.1	2.46586	1
ENSG00000280056	AC097520.1	2.46586	1
ENSG00000248162	AC074198.1	2.46586	1
ENSG00000249734	LINC02236	2.46586	1
ENSG00000282925	AC010424.3	2.46586	1
ENSG00000277912	MIR8089	2.46586	1
ENSG00000207604	MIR206	2.46586	1
ENSG00000225437	PACRG.AS2	2.46586	1
ENSG00000273377	AC004853.3	2.46586	1
ENSG00000171711	DEFB4A	2.46586	1
ENSG00000252057	RNU7.174P	2.46586	1
ENSG00000229080	MTCO3P30	2.46586	1
ENSG00000236896	AL354726.1	2.46586	1
ENSG00000274356	AL355987.5	2.46586	1
ENSG00000255980	AP000439.3	2.46586	1
ENSG00000207462	RNU6.376P	2.46586	1
ENSG00000223876	RPS27P1	2.46586	1
ENSG00000283328	AL603764.2	2.46586	1
ENSG00000187855	ASCL4	2.46586	1
ENSG00000232105	RPL32P28	2.46586	1
ENSG00000228842	PCDH9.AS2	2.46586	1
ENSG00000233379	AL139002.1	2.46586	1
ENSG00000260094	LINC00564	2.46586	1
ENSG00000258314	AL589182.1	2.46586	1
ENSG00000254692	AL136295.1	2.46586	1
ENSG00000259124	AC008050.1	2.46586	1
ENSG00000259789	AL096869.3	2.46586	1
ENSG00000271288	IGHV1OR15.3	2.46586	1
ENSG00000259475	AC036108.1	2.46586	1
ENSG00000206778	RNU6.213P	2.46586	1
[truncated: 56,175 more rows]

## Sheet: Suppl. table 5
Ensembl ID	gene	logFC	FDR
ENSG00000187689	AMTN	7.70883	0.014892
ENSG00000129009	ISLR	7.19924	0.00979432
ENSG00000204866	IGFL2	6.7875	0.0324603
ENSG00000275620	FLJ16779	6.77995	0.00484426
ENSG00000278927	FP236240.2	6.17853	0.164508
ENSG00000170054	SERPINA9	6.09947	0.200067
ENSG00000229162	AL445471.1	5.56606	0.597892
ENSG00000235387	SPAAR	5.55897	0.0280639
ENSG00000266397	AP000919.3	5.39511	0.278038
ENSG00000244480	AC005154.3	5.38117	0.126193
ENSG00000254842	AP003486.1	5.3583	0.00561863
ENSG00000279881	AC041040.2	5.29135	0.157766
ENSG00000226002	GTF2IP14	5.28024	0.0845002
ENSG00000225511	LINC00475	5.17618	0.438895
ENSG00000250697	AC010343.3	5.07267	0.377056
ENSG00000269974	AC091057.3	5.06427	0.128963
ENSG00000251179	TMEM92.AS1	5.06243	0.659515
ENSG00000259843	AC007610.1	5.06084	0.1741
ENSG00000213030	CGB8	4.98034	0.157766
ENSG00000254732	AP001931.1	4.94137	0.267455
ENSG00000187838	PLSCR3	4.93731	0.435266
ENSG00000261543	AC010931.3	4.83748	0.860467
ENSG00000254645	AC087379.1	4.82389	0.930014
ENSG00000233351	AL356124.2	4.80322	0.432773
ENSG00000280424	BX537318.2	4.79053	0.689309
ENSG00000183128	CALHM3	4.75873	0.063773
ENSG00000101198	NKAIN4	4.74753	0.00669036
ENSG00000267056	AC005336.1	4.69436	1
ENSG00000179772	FOXS1	4.68856	0.0148241
ENSG00000269706	AC008687.6	4.67589	0.671054
ENSG00000251281	AC034223.2	4.67316	0.398787
ENSG00000234617	SNRK.AS1	4.67306	0.990046
ENSG00000279691	AC113410.3	4.67157	0.420902
ENSG00000177807	KCNJ10	4.66764	0.595125
ENSG00000229372	SZT2.AS1	4.65832	0.571389
ENSG00000225916	AC007879.2	4.65506	0.842405
ENSG00000269729	AC006262.2	4.59173	0.190097
ENSG00000253311	LINC01847	4.53699	1
ENSG00000207757	MIR93	4.52543	1
ENSG00000228120	AP001631.1	4.52426	1
ENSG00000277130	AC073569.3	4.51752	1
ENSG00000255186	AC087277.2	4.51683	1
ENSG00000275092	AL031710.2	4.51554	0.652738
ENSG00000276923	AL139351.1	4.51332	0.943128
ENSG00000248206	AC074194.1	4.51086	0.873515
ENSG00000109205	ODAM	4.50998	1
ENSG00000203734	ECT2L	4.50384	1
ENSG00000272144	AC025171.4	4.50295	0.636412
ENSG00000275383	AC126773.4	4.49762	1
ENSG00000101074	R3HDML	4.49386	1
ENSG00000166828	SCNN1G	4.48541	1
ENSG00000235531	MSC.AS1	4.43712	0.0535105
ENSG00000163217	BMP10	4.35889	1
ENSG00000224020	MIR181A2HG	4.35012	0.00708627
ENSG00000132677	RHBG	4.34318	1
ENSG00000224999	VTA1P1	4.34178	1
ENSG00000207175	RNU1.67P	4.33823	0.976877
ENSG00000222881	Y_RNA.652	4.33144	0.843007
ENSG00000237133	AC020594.1	4.33048	1
ENSG00000251155	SEPT14P4	4.32847	0.791844
ENSG00000165685	TMEM52B	4.32636	0.819682
ENSG00000241644	INMT	4.32527	1
ENSG00000235251	AC093155.2	4.32453	1
ENSG00000213999	MEF2B	4.32342	0.892055
ENSG00000259118	AL139022.1	4.32133	0.857394
ENSG00000236047	AC073410.1	4.31861	0.791844
ENSG00000224865	AC009518.1	4.31803	1
ENSG00000151303	AL136982.1	4.31671	0.971532
ENSG00000249526	AC008667.1	4.31542	1
ENSG00000126467	TSKS	4.31451	0.873515
ENSG00000229743	LINC01159	4.31436	0.796683
ENSG00000266124	MIR5587	4.3143	1
ENSG00000143119	CD53	4.31307	1
ENSG00000278607	AC015819.2	4.30727	0.947949
ENSG00000007001	UPP2	4.2961	1
ENSG00000274499	AC012414.7	4.27747	1
ENSG00000253509	AC104393.1	4.13837	1
ENSG00000253130	AC114550.1	4.13832	1
ENSG00000180332	KCTD4	4.12999	1
ENSG00000274092	AC106739.1	4.12598	1
ENSG00000204572	KRTAP5.10	4.12483	1
ENSG00000217702	AC073263.1	4.12302	1
ENSG00000223225	RNU6.1054P	4.12301	1
ENSG00000146166	LGSN	4.12278	1
ENSG00000259916	AL845331.2	4.12278	1
ENSG00000230199	AL603825.1	4.12273	1
ENSG00000239719	AC004890.1	4.1212	1
ENSG00000188822	CNR2	4.11921	1
ENSG00000230601	TEX48	4.11861	1
ENSG00000242308	AC048334.1	4.11837	1
ENSG00000227598	Z94721.1	4.11761	1
ENSG00000280211	AC106886.4	4.1174	1
ENSG00000237481	AL117350.1	4.11666	1
ENSG00000252417	RNU7.179P	4.11666	1
ENSG00000224959	AC017002.1	4.11648	1
ENSG00000172650	AGAP5	4.11633	1
ENSG00000120211	INSL4	4.11365	1
ENSG00000224888	AC138028.2	4.11213	1
ENSG00000278897	AC020951.1	4.11019	1
ENSG00000260905	AC009021.1	4.10957	1
ENSG00000183260	ABHD16B	4.10834	1
ENSG00000274893	AL136317.2	4.1082	1
ENSG00000233521	LINC01638	4.10715	0.00553998
ENSG00000249786	EAF1.AS1	4.10669	1
ENSG00000260008	AP001527.1	4.10124	1
ENSG00000251279	SMIM15.AS1	4.09891	1
ENSG00000127743	IL17B	4.09859	1
ENSG00000103313	MEFV	4.09662	1
ENSG00000238297	U3.23	4.08846	1
ENSG00000254119	AC025524.2	4.08115	1
ENSG00000231252	AC099792.1	4.07163	1
ENSG00000002079	MYH16	4.05028	0.0563337
ENSG00000273760	AC245041.2	4.02206	0.0504606
ENSG00000254867	AP006287.1	3.89964	1
ENSG00000197320	AC060834.1	3.89938	1
ENSG00000281721	AL158064.1	3.89883	1
ENSG00000206936	RNU4.52P	3.89873	1
ENSG00000101977	MCF2	3.89736	0.0999692
ENSG00000167178	ISLR2	3.88307	0.00480453
ENSG00000260878	AC104072.1	3.88261	1
ENSG00000227248	FAM155A.IT1	3.88238	1
ENSG00000276012	AL160153.1	3.8815	1
ENSG00000160202	CRYAA	3.8786	1
ENSG00000269949	AC069307.1	3.87842	1
ENSG00000264958	ALOX12P1	3.87827	1
ENSG00000261481	AC022167.4	3.8778	1
ENSG00000225216	AC007362.1	3.87755	1
ENSG00000188089	PLA2G4E	3.87752	1
ENSG00000248424	OR51K1P	3.87631	1
ENSG00000108688	CCL7	3.87627	1
ENSG00000232858	RPL34P27	3.87624	1
ENSG00000232615	AC026412.2	3.87519	1
ENSG00000260132	AL032819.1	3.87505	1
ENSG00000229670	PKP4P1	3.87497	1
ENSG00000256462	AL732437.1	3.87483	1
ENSG00000147082	CCNB3	3.87468	1
ENSG00000273091	AP000255.1	3.87466	1
ENSG00000249635	AC109361.1	3.87421	1
ENSG00000283329	FAM240B	3.87357	1
ENSG00000236662	AL133215.1	3.87205	1
ENSG00000224764	AL353768.1	3.87189	1
ENSG00000269792	AC011500.3	3.86994	1
ENSG00000280890	AC073324.2	3.86902	1
ENSG00000255774	AP000439.2	3.86901	1
ENSG00000207983	MIR613	3.86802	1
ENSG00000225334	AL391811.1	3.86755	1
ENSG00000252169	RNA5SP200	3.86741	1
ENSG00000225082	DAP3P1	3.86608	1
ENSG00000258471	AL355922.2	3.86559	1
ENSG00000278719	MCM8.AS1	3.86558	1
ENSG00000272514	CFAP206	3.86557	1
ENSG00000243967	NBPF5P	3.86552	1
ENSG00000272689	AC004832.4	3.86512	1
ENSG00000259954	IL21R.AS1	3.86463	1
ENSG00000231210	LINC01510	3.86398	1
ENSG00000250938	AC108866.1	3.86315	1
ENSG00000238118	SLC25A24P2	3.8629	1
ENSG00000226900	AL451069.1	3.8627	1
ENSG00000237903	AC004000.1	3.86253	1
ENSG00000249577	AC010424.1	3.86167	1
ENSG00000255363	AP001189.5	3.86131	1
ENSG00000266876	AC104996.2	3.86018	1
ENSG00000138315	OIT3	3.85927	1
ENSG00000269919	AL022067.1	3.85907	1
ENSG00000254968	AP003063.1	3.85769	1
ENSG00000260953	AC009093.4	3.85741	1
ENSG00000220105	AL353151.1	3.85702	1
ENSG00000236467	KCNMA1.AS1	3.85655	1
ENSG00000248544	AC008676.1	3.85352	1
ENSG00000263675	MIR5581	3.85329	1
ENSG00000280330	CU634019.7	3.8468	1
ENSG00000222042	AP001341.1	3.84356	1
ENSG00000184389	A3GALT2	3.84245	1
ENSG00000235992	GRAMD4P2	3.83985	1
ENSG00000271400	AL392112.1	3.83866	1
ENSG00000128714	HOXD13	3.82655	1
ENSG00000164106	SCRG1	3.82361	1
ENSG00000259645	AC027237.4	3.82177	1
ENSG00000248540	AC010931.2	3.79049	0.0877763
ENSG00000179242	CDH4	3.77344	0.0594223
ENSG00000172575	RASGRP1	3.73268	0.106946
ENSG00000135077	HAVCR2	3.71342	0.173129
ENSG00000155897	ADCY8	3.69577	0.348236
ENSG00000137868	STRA6	3.68636	1.45454e-05
ENSG00000273489	AC008264.2	3.67529	0.571389
ENSG00000278987	AL031009.1	3.62529	0.181205
ENSG00000229462	AC127383.1	3.60144	1
ENSG00000199161	MIR126	3.60072	1
ENSG00000214064	RPL6P5	3.59973	1
ENSG00000242952	RPSAP3	3.5996	0.269226
ENSG00000243440	AF130351.1	3.59781	1
ENSG00000264175	MIR3189	3.59513	1
ENSG00000269826	AC092327.2	3.5949	1
ENSG00000267952	AC008878.1	3.59432	1
ENSG00000212743	AL137145.1	3.59308	1
ENSG00000217825	AC099552.1	3.58976	1
ENSG00000108823	SGCA	3.58891	1
ENSG00000281899	AL359736.3	3.58858	1
ENSG00000256569	AC069234.3	3.58607	1
ENSG00000228355	BX322559.1	3.58572	1
ENSG00000257883	AC125603.2	3.58378	1
ENSG00000248988	AC093700.1	3.58293	1
ENSG00000258646	AL049780.1	3.58169	1
ENSG00000218416	PP14571	3.58145	1
ENSG00000279187	AC027601.5	3.5814	1
ENSG00000250657	AC097451.1	3.58133	1
ENSG00000254885	AP001547.1	3.5812	1
ENSG00000254665	AC091053.1	3.58026	1
ENSG00000258131	AC007656.1	3.57995	1
ENSG00000260545	AC026771.1	3.57983	1
ENSG00000236530	KPNA2P1	3.57966	1
ENSG00000136881	BAAT	3.57918	1
ENSG00000262558	AC129507.3	3.57914	1
ENSG00000134612	FOLH1B	3.57905	1
ENSG00000253623	AC009879.1	3.57858	1
ENSG00000108702	CCL1	3.57858	1
ENSG00000104827	CGB3	3.57848	1
ENSG00000232470	AL136368.1	3.57845	1
ENSG00000143632	ACTA1	3.57841	1
ENSG00000263089	AC007114.2	3.5784	1
ENSG00000222915	RNU6.564P	3.57815	1
ENSG00000181984	GOLGA8CP	3.57796	1
ENSG00000253841	AC024681.1	3.57768	1
ENSG00000276527	AL356515.1	3.57758	1
ENSG00000229305	AL358876.1	3.57758	1
ENSG00000271590	AC108463.3	3.57723	1
ENSG00000273786	AC020658.4	3.5772	1
ENSG00000223109	MIR1538	3.57704	1
ENSG00000277144	AC092757.3	3.57695	1
ENSG00000237714	P4HA2.AS1	3.57691	1
ENSG00000265752	AC010754.1	3.57688	1
ENSG00000272354	AC092354.1	3.57673	1
ENSG00000270775	AP000436.1	3.57669	1
ENSG00000283453	AC244258.1	3.57665	1
ENSG00000233963	ATP8A2P3	3.57662	1
ENSG00000243243	AC073130.2	3.57661	1
ENSG00000226272	ARHGAP26.AS1	3.57652	1
ENSG00000227777	AL031736.1	3.57598	1
ENSG00000261758	AC117382.2	3.57552	1
ENSG00000226562	CYP4F26P	3.57516	1
ENSG00000280309	AC023300.3	3.57471	1
ENSG00000235522	AC010978.1	3.57449	1
ENSG00000159860	TCAF2P1	3.57417	1
ENSG00000279315	AL158212.4	3.57399	1
ENSG00000268093	AC022154.1	3.57382	1
ENSG00000133136	GNG5P2	3.57355	1
ENSG00000273325	AL008723.3	3.5732	1
ENSG00000256625	AC092747.2	3.57202	1
ENSG00000278075	AC114341.1	3.57155	1
ENSG00000228719	AL022313.2	3.57107	1
ENSG00000276523	AC025287.3	3.57092	1
ENSG00000279688	AQP7P3	3.57074	1
ENSG00000223756	TSSC2	3.56993	1
ENSG00000262681	AC005722.2	3.56978	1
ENSG00000258868	AL110505.1	3.56974	1
ENSG00000234715	AC005064.1	3.56973	1
ENSG00000260735	AC139256.1	3.56969	1
ENSG00000231605	LINC01363	3.56964	1
ENSG00000231665	OGFOD1P1	3.56957	1
ENSG00000254905	AP001318.2	3.56943	1
ENSG00000230047	AC017104.2	3.56909	1
ENSG00000275969	SPATA31A3	3.56862	1
ENSG00000235042	AC098820.2	3.56745	1
ENSG00000176857	GJA1P1	3.56714	1
ENSG00000214646	AC104758.1	3.56711	1
ENSG00000254084	AP001208.2	3.56676	1
ENSG00000223834	AL161935.1	3.5667	1
ENSG00000260266	AC090826.1	3.56666	1
ENSG00000151962	RBM46	3.56652	1
ENSG00000279667	AL603839.4	3.56639	1
ENSG00000271819	RNU6.94P	3.56634	1
ENSG00000237286	AC004906.1	3.56614	1
ENSG00000245748	AC097382.2	3.56592	1
ENSG00000226443	GAPDHP32	3.56568	1
ENSG00000263427	AC129492.2	3.56563	1
ENSG00000203321	C9orf41.AS1	3.56544	1
ENSG00000139155	SLCO1C1	3.56535	1
ENSG00000271013	LRRC37A9P	3.56534	1
ENSG00000264860	AC097641.1	3.56474	1
ENSG00000278716	AC133540.1	3.56405	1
ENSG00000236953	ZDHHC20.IT1	3.56374	1
ENSG00000230790	AC012456.2	3.56301	1
ENSG00000233503	HNRNPLP1	3.56299	1
ENSG00000253608	AC022915.2	3.56221	1
ENSG00000265790	AC090774.3	3.56219	1
ENSG00000130055	GDPD2	3.56209	1
ENSG00000270259	BX255925.2	3.56072	1
ENSG00000164411	GJB7	3.5607	1
ENSG00000214249	CTAGE11P	3.56022	1
ENSG00000273381	AL158071.4	3.55925	1
ENSG00000251059	AC139722.1	3.55764	1
ENSG00000080166	DCT	3.55676	1
ENSG00000272457	AC113194.1	3.55654	1
ENSG00000027644	INSRR	3.55605	1
ENSG00000269392	AC008655.2	3.55567	1
ENSG00000240524	AL162595.3	3.55502	1
ENSG00000263338	AC027796.5	3.55463	1
ENSG00000231345	BEND3P1	3.55394	1
ENSG00000284540	AC066615.1	3.55274	1
ENSG00000230087	AC104389.2	3.55213	1
ENSG00000235997	LINC01936	3.55154	1
ENSG00000250934	AC016924.1	3.54875	1
ENSG00000277208	AL627230.5	3.54875	1
ENSG00000242159	ABCF2P1	3.54806	1
ENSG00000231920	NEBL.AS1	3.54765	1
ENSG00000166183	ASPG	3.54001	1
ENSG00000272209	AL023583.1	3.5372	1
ENSG00000009709	PAX7	3.53617	1
ENSG00000196407	THEM5	3.53424	0.883016
ENSG00000278986	AC091060.1	3.53259	1
ENSG00000263897	MIR4669	3.53233	1
ENSG00000150175	FRMPD2B	3.53139	1
ENSG00000205899	BHLHA9	3.52963	1
ENSG00000183813	CCR4	3.52962	1
ENSG00000275850	AC005912.2	3.5295	1
ENSG00000280418	AC007326.2	3.5283	1
ENSG00000055957	ITIH1	3.52822	1
ENSG00000198759	EGFL6	3.52808	1
ENSG00000229172	AC073065.1	3.52656	1
ENSG00000224675	AC009227.1	3.52596	1
ENSG00000201807	SNORA27.1	3.52596	1
ENSG00000254823	AP001782.1	3.52596	1
ENSG00000265110	MIR4731	3.52596	1
ENSG00000206734	Y_RNA.659	3.52596	1
ENSG00000207997	MIR644A	3.52596	1
ENSG00000278576	AL162171.3	3.51421	0.179416
ENSG00000276850	AC245041.3	3.50828	0.00416055
ENSG00000273450	AL139124.1	3.46456	0.791844
ENSG00000227560	RPS15AP30	3.41334	0.607807
ENSG00000270823	AC007938.2	3.40727	0.0410122
ENSG00000251239	AC004590.1	3.3724	0.180219
ENSG00000168447	SCNN1B	3.31516	0.410599
ENSG00000253102	AC004707.1	3.31255	0.555263
ENSG00000236238	AC093106.1	3.27367	0.656601
ENSG00000145536	ADAMTS16	3.25394	0.000294097
ENSG00000101280	ANGPT4	3.22611	0.498153
ENSG00000230898	AL596087.2	3.22398	1
ENSG00000232309	AL390856.1	3.22398	1
ENSG00000214533	KRT18P33	3.22398	1
ENSG00000279859	AC093323.4	3.22398	1
ENSG00000253269	AC008680.1	3.22398	1
ENSG00000199051	MIR361	3.22398	1
ENSG00000253215	AC087273.1	3.22398	1
ENSG00000207271	Y_RNA.482	3.22398	1
ENSG00000274052	OR7E156P	3.22398	1
ENSG00000278840	AC009878.1	3.22398	1
ENSG00000223125	RNU2.32P	3.22398	1
ENSG00000263574	AC125421.1	3.22398	1
ENSG00000232897	AL117329.2	3.22398	1
ENSG00000212207	RNU6.1321P	3.22374	1
ENSG00000258926	AL355916.2	3.22374	1
ENSG00000243746	EEF1A1P10	3.22369	1
ENSG00000226535	AL445487.1	3.22335	1
ENSG00000185028	LRRC14B	3.22307	1
ENSG00000272912	AL356608.1	3.22259	1
ENSG00000250635	CXXC5.AS1	3.22204	1
ENSG00000184571	PIWIL3	3.22197	1
ENSG00000232800	SLC7A15P	3.22196	1
ENSG00000166960	CCDC178	3.22189	1
ENSG00000170165	CR848007.1	3.22184	1
ENSG00000242828	AC068756.1	3.22161	1
ENSG00000237787	C3orf79	3.22124	1
ENSG00000188501	LCTL	3.2206	0.118162
ENSG00000226948	RPS4XP2	3.21994	1
ENSG00000196361	ELAVL3	3.21988	1
ENSG00000249319	AC068533.4	3.21876	1
ENSG00000250327	RPSAP70	3.21873	0.391073
ENSG00000244218	RN7SL81P	3.2186	1
ENSG00000271105	AC133552.5	3.21662	1
ENSG00000227744	LINC01940	3.21652	1
ENSG00000268089	GABRQ	3.21606	1
ENSG00000258572	AL133467.1	3.21574	1
ENSG00000206785	SNORA15B.1	3.21533	1
ENSG00000276830	MIR6730	3.21442	1
ENSG00000121764	HCRTR1	3.21372	0.127321
ENSG00000266522	AP005242.2	3.2126	1
ENSG00000267096	AC008735.1	3.21221	1
ENSG00000273313	RBAKDN	3.21197	1
ENSG00000258659	TRIM34	3.21178	1
ENSG00000260628	AC142381.3	3.21146	0.400102
ENSG00000267938	EIF1P6	3.2103	1
ENSG00000266767	AP000897.2	3.20697	1
ENSG00000229312	AL353693.1	3.20653	0.462505
ENSG00000259409	AC021755.2	3.20649	0.500064
ENSG00000275559	DLEU2_6.2	3.20616	1
ENSG00000186910	SERPINA11	3.20615	1
ENSG00000189377	CXCL17	3.20543	1
ENSG00000251323	AP003086.1	3.20529	1
ENSG00000280191	LINC01669	3.20513	0.316176
ENSG00000273188	AL022328.3	3.20494	1
ENSG00000181036	FCRL6	3.20415	1
ENSG00000201136	RNU6.353P	3.20352	1
ENSG00000215871	AC104457.1	3.20351	1
ENSG00000197084	LCE1C	3.20279	1
ENSG00000250455	AC117532.1	3.20279	1
ENSG00000249619	HMGN1P13	3.20279	1
ENSG00000228005	AC020743.1	3.20279	1
ENSG00000227473	TSSK5P	3.20279	1
ENSG00000214651	AL513122.1	3.20279	1
ENSG00000279701	AP003497.2	3.20279	1
ENSG00000279575	AL583859.3	3.20279	1
ENSG00000283095	FP565171.1	3.20279	1
ENSG00000226161	EIF4A1P5	3.20279	1
ENSG00000279829	AC015959.1	3.20279	1
ENSG00000181733	OR2Z1	3.20279	1
ENSG00000267287	AC068473.3	3.20275	1
ENSG00000283648	AC006974.2	3.20273	1
ENSG00000243267	RN7SL614P	3.20271	1
ENSG00000171659	GPR34	3.20271	1
ENSG00000267315	AC060766.3	3.2027	1
ENSG00000225885	AC023590.1	3.20264	1
ENSG00000198491	AC007920.1	3.2026	1
ENSG00000110079	MS4A4A	3.2026	1
ENSG00000231241	RPS3AP3	3.2023	1
ENSG00000251107	PDCD5P2	3.20226	1
ENSG00000225891	AL513365.2	3.20218	1
ENSG00000251456	AC113398.2	3.20217	1
ENSG00000250098	AC007370.1	3.20212	1
ENSG00000230428	AL049542.1	3.20201	1
ENSG00000220517	ASS1P1	3.20199	1
ENSG00000131055	COX4I2	3.20192	1
ENSG00000238886	SNORD121A	3.20183	1
ENSG00000217159	LARP1P1	3.20182	1
ENSG00000229484	AC243836.1	3.2018	1
ENSG00000272745	AC004948.1	3.20176	1
ENSG00000196979	AL360004.1	3.20164	1
ENSG00000264961	MIR4730	3.2016	1
ENSG00000264311	CCDC58P1	3.20159	1
ENSG00000276740	AL445649.1	3.20158	1
ENSG00000213558	HMGN2P32	3.20152	1
ENSG00000253430	AC011726.2	3.20128	1
ENSG00000235419	AC010149.1	3.20126	1
ENSG00000233978	AC016735.2	3.20104	1
ENSG00000250198	LINC02199	3.2008	1
ENSG00000264078	AC114488.3	3.20068	1
ENSG00000257949	TEN1	3.20062	1
ENSG00000205111	CDKL4	3.20045	1
ENSG00000162840	MT2P1	3.20033	1
ENSG00000272057	AC016575.1	3.20013	1
ENSG00000261476	AC009163.3	3.2001	1
ENSG00000255958	AC115676.1	3.20008	1
ENSG00000260633	AC010207.1	3.20007	1
ENSG00000006659	LGALS14	3.19998	1
ENSG00000256037	MRPL40P1	3.19992	1
ENSG00000276144	AC233309.1	3.19973	1
ENSG00000168594	ADAM29	3.19966	1
ENSG00000279164	AL118508.3	3.19955	1
ENSG00000007216	SLC13A2	3.19943	1
ENSG00000237470	DCLRE1CP1	3.19938	1
ENSG00000270876	ZNF30.AS1	3.19928	1
ENSG00000230565	ZNF32.AS2	3.19925	1
ENSG00000277199	LINC01632	3.19908	1
ENSG00000243175	RPSAP36	3.19857	1
ENSG00000128709	HOXD9	3.19828	1
ENSG00000230916	MTCO1P53	3.19812	1
ENSG00000238057	ZEB2.AS1	3.19796	1
ENSG00000280276	AC009229.4	3.19792	1
ENSG00000264937	AC100830.2	3.19773	1
ENSG00000227297	AL035541.1	3.19756	1
ENSG00000271218	AL033384.2	3.19704	1
ENSG00000262952	AC139099.3	3.19701	1
ENSG00000267943	AC010328.1	3.19686	1
ENSG00000267641	BNIP3P16	3.19684	1
ENSG00000228261	AL162742.1	3.19673	1
ENSG00000229291	AL139161.1	3.19663	1
ENSG00000213216	AC007066.1	3.19656	1
ENSG00000249736	LINC02242	3.19647	1
ENSG00000267218	AC005336.2	3.19631	1
ENSG00000167850	CD300C	3.19593	1
ENSG00000224763	FDPSP8	3.19577	1
ENSG00000102387	TAF7L	3.19553	1
ENSG00000275029	HMGB1P24	3.19545	1
ENSG00000261357	AC099518.2	3.19538	1
ENSG00000284431	AL022238.4	3.1951	1
ENSG00000247877	AC021086.1	3.19507	1
ENSG00000262693	AC012146.3	3.19472	1
ENSG00000252498	RNU6.1016P	3.19436	1
ENSG00000267535	LINC00868	3.19346	1
ENSG00000226652	PSMD10P2	3.19329	1
ENSG00000261317	AC092143.3	3.19323	1
ENSG00000269086	AC008555.2	3.19322	1
ENSG00000279653	AC004678.2	3.19319	1
ENSG00000207460	SNORD116.19	3.19314	1
ENSG00000277039	Metazoa_SRP.45	3.19312	1
ENSG00000251556	AC091887.1	3.19306	1
ENSG00000254468	AC069287.1	3.19304	1
ENSG00000243762	AC006547.2	3.19174	1
ENSG00000280095	CU639417.5	3.19145	1
ENSG00000251439	AC006070.1	3.19143	1
ENSG00000251009	AC133961.1	3.19129	1
ENSG00000271860	AL589740.1	3.19113	1
ENSG00000259475	AC036108.1	3.19103	1
ENSG00000189419	SPATA41	3.19096	1
ENSG00000250615	AC008581.1	3.19074	1
ENSG00000073754	CD5L	3.19071	1
ENSG00000229854	AL357936.1	3.1906	1
ENSG00000202078	Y_RNA.43	3.19043	1
ENSG00000073146	MOV10L1	3.19002	1
ENSG00000249639	AC022092.1	3.18983	1
ENSG00000225930	LINC02249	3.18978	1
ENSG00000258591	AL109628.1	3.18968	1
ENSG00000202310	Y_RNA.400	3.18967	1
ENSG00000199407	RNA5SP301	3.18966	1
ENSG00000255411	AC027779.3	3.18966	1
ENSG00000236257	EI24P2	3.18965	1
ENSG00000257740	AC073896.3	3.18962	1
ENSG00000254486	AC124276.1	3.1896	1
ENSG00000258210	AC144548.2	3.18953	1
ENSG00000233338	TLR8.AS1	3.18902	1
ENSG00000247324	AC010547.1	3.18897	1
ENSG00000261396	AC027682.5	3.18893	1
ENSG00000271228	AL121655.1	3.18884	1
ENSG00000155052	CNTNAP5	3.18875	1
ENSG00000258551	CRAT37	3.18864	1
ENSG00000163885	CFAP100	3.18859	1
ENSG00000247228	AC009060.1	3.18859	1
ENSG00000239705	AL354710.2	3.18856	1
ENSG00000222038	POTEJ	3.18822	1
ENSG00000237413	MGC27382	3.18818	1
ENSG00000253405	EVX1.AS	3.18791	1
ENSG00000251726	RNU7.41P	3.18777	1
ENSG00000274443	C8orf89	3.18766	1
ENSG00000257818	C1GALT1P1	3.18761	1
ENSG00000151475	SLC25A31	3.18728	1
ENSG00000253356	AC084024.3	3.18719	1
ENSG00000269938	AC068790.2	3.18717	1
ENSG00000145681	HAPLN1	3.18712	1
ENSG00000174473	GALNTL6	3.18708	1
ENSG00000222522	RNU6.519P	3.1864	1
ENSG00000272043	AC016405.2	3.18635	1
ENSG00000234956	AL357060.2	3.18602	1
ENSG00000233064	AL136307.1	3.18597	1
ENSG00000257849	AC012038.2	3.18591	1
ENSG00000248936	AC027607.1	3.18558	1
ENSG00000271321	CTAGE6	3.1855	0.607236
ENSG00000259444	AL161669.1	3.18546	1
ENSG00000229642	AC087857.1	3.18532	1
ENSG00000266995	AP001542.1	3.18433	1
ENSG00000272916	AC022400.6	3.18421	1
ENSG00000274294	AC015660.4	3.18365	1
ENSG00000236680	AL356000.1	3.18362	1
ENSG00000275091	AC022098.4	3.18356	1
ENSG00000244414	CFHR1	3.18289	1
ENSG00000276121	AC122108.2	3.1828	1
ENSG00000252427	SNORD67.1	3.1828	1
ENSG00000260381	AC007610.2	3.18238	1
ENSG00000207371	Y_RNA.277	3.18219	1
ENSG00000213310	CYCSP19	3.18219	1
ENSG00000259211	AC013356.2	3.18211	1
ENSG00000276715	YWHAEP7	3.18211	1
ENSG00000257534	AC023794.4	3.18203	1
ENSG00000163792	TCF23	3.182	1
ENSG00000228322	AL162419.1	3.18195	1
ENSG00000199132	MIR450A1	3.18179	1
ENSG00000277214	AC009159.2	3.18179	1
ENSG00000283122	HYMAI.1	3.18108	1
ENSG00000207693	MIR602	3.18083	1
ENSG00000233560	KRT8P39	3.18082	1
ENSG00000280140	AC098679.5	3.18004	1
ENSG00000277135	AC012409.3	3.17916	1
ENSG00000240520	UOX	3.17834	1
ENSG00000213540	AL359504.1	3.17685	1
ENSG00000260053	ABCB10P4	3.17682	1
ENSG00000269155	AL009178.2	3.17555	1
ENSG00000152910	CNTNAP4	3.17522	1
ENSG00000263316	AC027763.2	3.17503	1
ENSG00000272328	AC007128.2	3.17198	1
ENSG00000248996	AC145098.1	3.17029	1
ENSG00000249961	TERB1	3.16989	1
ENSG00000267549	AC006116.8	3.16939	1
ENSG00000083814	ZNF671	3.16773	1
ENSG00000258537	FRMD6.AS2	3.16771	1
ENSG00000266642	AC024267.6	3.16731	1
ENSG00000271938	AC103724.4	3.16606	1
ENSG00000255308	AC009652.2	3.1657	1
ENSG00000269867	AC010326.3	3.16531	1
ENSG00000268598	VN1R80P	3.16452	1
ENSG00000255980	AP000439.3	3.16437	1
ENSG00000183273	CCDC60	3.16389	1
ENSG00000200120	Y_RNA.595	3.1632	1
ENSG00000198851	CD3E	3.16057	1
ENSG00000237693	IRGM	3.16042	1
ENSG00000255931	AP003108.1	3.16037	1
ENSG00000248240	AC114956.1	3.15718	1
ENSG00000271225	BNIP3P4	3.15696	1
ENSG00000207279	SNORD116.24	3.15589	1
ENSG00000284032	MIR29A	3.1546	1
ENSG00000256499	LINC02468	3.15449	1
ENSG00000258597	SERPINA2	3.15418	1
ENSG00000279610	C20orf181	3.15417	1
ENSG00000260087	PCMTD1P2	3.15416	1
ENSG00000241745	RN7SL788P	3.15403	1
ENSG00000253025	RNU2.12P	3.15403	1
ENSG00000283164	AC012507.4	3.15403	1
ENSG00000240521	AC092979.1	3.15403	1
ENSG00000225175	AC109780.1	3.15403	1
ENSG00000247763	AC106800.1	3.15403	1
ENSG00000253119	HNRNPA3P7	3.15403	1
ENSG00000196634	LUADT1	3.15403	1
ENSG00000229982	GTF3AP6	3.15403	1
ENSG00000236511	LINC01231	3.15403	1
ENSG00000266192	MIR1260B	3.15403	1
ENSG00000239043	SNORD127	3.15403	1
ENSG00000259026	AL049833.2	3.15403	1
ENSG00000221819	GAS8.AS1	3.15403	1
ENSG00000207233	SNORA37	3.15403	1
ENSG00000166342	NETO1	3.15403	1
ENSG00000180205	WFDC9	3.15403	1
ENSG00000267314	AC104532.1	3.15403	1
ENSG00000269419	AC008737.2	3.15403	1
ENSG00000259242	AC002306.1	3.15403	1
ENSG00000206203	TSSK2	3.15403	1
ENSG00000214146	LINC02026	3.12709	0.976877
ENSG00000176654	NANOGP1	3.09585	0.712471
ENSG00000276404	MIR6835	3.09136	0.715737
ENSG00000121075	TBX4	3.09105	0.592216
ENSG00000090104	RGS1	3.08096	0.955627
ENSG00000182578	CSF1R	3.07873	0.0285895
ENSG00000236670	KRT18P5	3.07738	0.666854
ENSG00000154269	ENPP3	3.06347	0.168792
ENSG00000118523	CTGF	3.04784	3.02123e-05
ENSG00000082126	MPP4	3.03357	0.00255873
ENSG00000078098	FAP	3.01398	0.534803
ENSG00000181378	CFAP65	2.98426	0.493284
ENSG00000172425	TTC36	2.97192	0.906976
ENSG00000279019	AC009090.4	2.96859	1
ENSG00000217643	PTGES3P2	2.96359	1
ENSG00000272646	AC079766.1	2.9628	0.966143
ENSG00000261693	AC134682.1	2.95899	1
ENSG00000133863	TEX15	2.95552	1
ENSG00000236871	LINC00106	2.95431	0.778499
ENSG00000213650	AC092447.2	2.9534	0.842432
ENSG00000249917	LINC00536	2.95293	0.712471
ENSG00000132832	LINC01260	2.95276	0.031083
ENSG00000228212	OFD1P17	2.95081	0.809902
ENSG00000229704	EIF2S2P2	2.94935	0.918333
ENSG00000236921	AL157937.1	2.94914	1
ENSG00000272094	AC091614.1	2.94886	1
ENSG00000266104	MIR4326	2.94616	1
ENSG00000124915	DKFZP434K028	2.94348	1
ENSG00000258957	AL359317.2	2.93547	1
ENSG00000169402	RSPH10B2	2.92838	0.708523
ENSG00000271843	AC012557.1	2.92081	1
ENSG00000204362	AL590644.1	2.9206	0.257019
ENSG00000264666	AC020558.1	2.9169	0.22008
ENSG00000187498	COL4A1	2.84044	7.57096e-05
ENSG00000140481	CCDC33	2.83451	0.0170366
ENSG00000220685	AL139094.1	2.82316	1
ENSG00000259895	AC106820.2	2.81211	0.997551
ENSG00000253204	AC090281.1	2.81135	1
ENSG00000123576	ESX1	2.80985	0.00621475
ENSG00000276564	AC130650.2	2.80068	1
ENSG00000167080	B4GALNT2	2.79835	0.320822
ENSG00000255176	AP000941.1	2.79392	1
ENSG00000270863	DDX55P1	2.7858	1
ENSG00000133083	DCLK1	2.77764	0.0850362
ENSG00000147206	NXF3	2.77526	1
ENSG00000280079	AC011447.7	2.77458	0.173898
ENSG00000259518	LINC01583	2.76682	0.220718
ENSG00000234705	HMGA1P4	2.74584	0.0767386
ENSG00000272141	AL390719.2	2.74054	0.684464
ENSG00000256262	USP30.AS1	2.7386	0.00621475
ENSG00000207870	MIR221	2.73826	0.8424
ENSG00000273733	AC011472.4	2.73523	0.69993
ENSG00000258099	ATXN2.AS	2.71967	0.184584
ENSG00000270384	U1.1	2.71192	1
ENSG00000265753	RN7SL444P	2.71192	1
ENSG00000221238	MIR1285.2	2.71192	1
ENSG00000224219	AC074290.1	2.71192	1
ENSG00000227454	MTND4P30	2.71192	1
ENSG00000249025	ZNF519P4	2.71192	1
ENSG00000250656	ST3GAL1P1	2.71192	1
ENSG00000151005	TKTL2	2.71192	1
ENSG00000214278	AC010442.1	2.71192	1
ENSG00000249159	AC091965.1	2.71192	1
ENSG00000249454	GZMAP1	2.71192	1
ENSG00000222285	RNA5SP193	2.71192	1
ENSG00000249881	AC008696.2	2.71192	1
ENSG00000282988	HIST1H3D.1	2.71192	1
ENSG00000229068	TMPOP1	2.71192	1
ENSG00000226707	AL359458.1	2.71192	1
ENSG00000231762	AL590426.1	2.71192	1
ENSG00000227113	AC073210.1	2.71192	1
ENSG00000233123	LINC01007	2.71192	1
ENSG00000213203	GIMAP1	2.71192	1
ENSG00000238032	AC245047.7	2.71192	1
ENSG00000227881	ASS1P5	2.71192	1
ENSG00000254362	AC011726.3	2.71192	1
ENSG00000253502	ATP6V1G1P2	2.71192	1
ENSG00000240534	RPL34P17	2.71192	1
ENSG00000238372	snoU13.19	2.71192	1
ENSG00000253593	AC110741.1	2.71192	1
ENSG00000255164	AF235103.1	2.71192	1
ENSG00000233148	SYF2P2	2.71192	1
ENSG00000227759	VTI1BP4	2.71192	1
ENSG00000109906	ZBTB16	2.71192	1
ENSG00000225418	AKR1C5P	2.71192	1
ENSG00000279029	AL353583.1	2.71192	1
ENSG00000221400	SNORD3J	2.71192	1
ENSG00000232965	RPS12P18	2.71192	1
ENSG00000222414	RNU2.59P	2.71192	1
ENSG00000215009	ACSM4	2.71192	1
ENSG00000257431	AC089998.1	2.71192	1
ENSG00000257787	AC112481.1	2.71192	1
ENSG00000274670	AC137590.2	2.71192	1
ENSG00000258661	AL079303.2	2.71192	1
ENSG00000259058	AF111169.3	2.71192	1
ENSG00000229782	AC118754.1	2.71192	1
ENSG00000267399	AC006305.2	2.71192	1
ENSG00000267215	AC040963.1	2.71192	1
ENSG00000261249	LINC01751	2.71192	1
ENSG00000186474	KLK12	2.71192	1
ENSG00000255875	AC008813.1	2.71192	1
ENSG00000239570	SETP11	2.7119	1
ENSG00000248958	ZSWIM5P3	2.71189	1
ENSG00000207574	MIR661	2.71189	1
ENSG00000259639	AC021351.1	2.71189	1
ENSG00000181541	MAB21L2	2.7118	1
ENSG00000263361	MIR378H	2.71177	1
ENSG00000268472	AP002884.5	2.71177	1
ENSG00000229258	AL445488.1	2.71168	1
ENSG00000258587	AC006530.1	2.71168	1
ENSG00000233256	AL355870.1	2.71158	1
ENSG00000243234	AC010326.1	2.71151	1
ENSG00000230845	GSTA10P	2.71148	1
ENSG00000283457	AC087565.2	2.71143	1
ENSG00000224092	AL591644.1	2.71116	1
ENSG00000144230	GPR17	2.71111	1
ENSG00000229528	AC119677.1	2.71094	1
ENSG00000274621	MIR6867	2.71094	1
ENSG00000250833	DNM1P17	2.71077	1
ENSG00000230628	AL160408.3	2.71076	1
ENSG00000236005	AL389915.2	2.71024	1
ENSG00000284485	MIR205	2.70996	1
ENSG00000135824	RGS8	2.70987	1
ENSG00000275803	RN7SL736P	2.70967	1
ENSG00000283945	LINC00032	2.70967	1
ENSG00000168746	LINC01620	2.70963	1
ENSG00000259225	LINC02345	2.70958	1
ENSG00000223625	CYCSP32	2.7094	1
ENSG00000230342	FANCD2P2	2.70927	1
ENSG00000231424	AL445673.1	2.70887	1
ENSG00000229140	CCDC26	2.70874	1
ENSG00000219298	AL355497.1	2.70863	1
ENSG00000231073	AL590133.1	2.70857	1
ENSG00000229122	AGBL5.IT1	2.70856	1
ENSG00000197670	AL157838.1	2.70854	1
ENSG00000231297	AL627443.1	2.70822	1
ENSG00000275859	MIR6720	2.70792	1
ENSG00000257265	AC123905.1	2.70782	1
ENSG00000237252	AC233981.1	2.70771	1
ENSG00000104371	DKK4	2.70763	1
ENSG00000207607	MIR200A	2.70763	1
ENSG00000254835	RNF185.AS1	2.70743	1
ENSG00000224221	AC019205.1	2.70614	1
ENSG00000196632	WNK3	2.70577	1
ENSG00000200278	RNA5SP352	2.70576	1
ENSG00000260123	AC013565.1	2.7056	1
ENSG00000111704	NANOG	2.70548	1
ENSG00000224195	AC022400.1	2.70457	1
ENSG00000225794	AC073321.1	2.7045	1
ENSG00000243083	LINC00870	2.70414	1
ENSG00000230104	AC018712.1	2.70378	1
ENSG00000254193	AC131281.2	2.70268	1
ENSG00000125810	CD93	2.70207	1
ENSG00000219986	BTF3P7	2.70158	1
ENSG00000258364	CR383656.13	2.70121	1
ENSG00000265519	AC015922.3	2.70116	1
ENSG00000186329	TMEM212	2.70083	1
ENSG00000124091	GCNT7	2.70082	1
ENSG00000249209	AP000311.1	2.70073	1
ENSG00000258976	AC013451.2	2.70069	0.0741349
ENSG00000259624	AC009269.4	2.70066	1
ENSG00000224401	RPL7P57	2.70058	1
ENSG00000220867	HSPE1P26	2.70046	1
ENSG00000259380	AC087473.1	2.70043	1
ENSG00000223486	AC092198.1	2.70014	1
ENSG00000276945	AC008498.1	2.70008	1
ENSG00000249493	ANKRD20A18P	2.69893	1
ENSG00000275652	MIR6796	2.69889	1
ENSG00000199638	RNA5SP319	2.6988	1
ENSG00000223203	RNA5SP221	2.69875	1
ENSG00000248909	HMGB1P21	2.69869	1
ENSG00000156097	GPR61	2.69816	1
ENSG00000221946	FXYD7	2.698	1
ENSG00000228275	ARMCX3.AS1	2.6974	1
ENSG00000157017	GHRL	2.69738	1
ENSG00000237063	AL035420.2	2.69719	1
ENSG00000153820	SPHKAP	2.69696	1
ENSG00000254391	AC011363.1	2.6968	1
ENSG00000267151	MIR2117HG	2.69675	1
ENSG00000231405	AL008638.1	2.69667	1
ENSG00000279177	FP236241.2	2.69596	1
ENSG00000278973	AC073592.2	2.69584	1
ENSG00000179284	DAND5	2.69519	1
ENSG00000253768	AC008663.1	2.69503	1
ENSG00000131910	NR0B2	2.69496	1
ENSG00000278214	LINC02139	2.69477	1
ENSG00000260650	AC010542.1	2.6947	1
ENSG00000257231	DYNLL1P4	2.69457	1
ENSG00000234167	ELOBP4	2.69445	1
ENSG00000265342	AC011933.3	2.69441	1
ENSG00000253806	AC108002.2	2.69422	1
ENSG00000236182	AC009319.1	2.69416	1
ENSG00000250948	AC091180.4	2.69415	1
ENSG00000250260	AC113382.2	2.69413	1
ENSG00000271151	AC016737.1	2.69399	1
ENSG00000247345	AC092343.1	2.69391	1
ENSG00000279645	AC016251.1	2.69369	1
ENSG00000259536	AC091045.1	2.69362	1
ENSG00000215905	AL590609.1	2.69342	1
ENSG00000241169	FO393419.2	2.69342	1
ENSG00000234512	TLR12P	2.69342	1
ENSG00000283039	KLF18	2.69342	1
ENSG00000228838	AL355483.2	2.69342	1
ENSG00000231080	AL592161.1	2.69342	1
ENSG00000233839	AL357055.1	2.69342	1
ENSG00000277817	MIR6738	2.69342	1
ENSG00000230987	AL359976.1	2.69342	1
ENSG00000232347	AL390728.5	2.69342	1
ENSG00000229695	AC011242.1	2.69342	1
ENSG00000207923	MIR559	2.69342	1
ENSG00000225226	LINC01795	2.69342	1
ENSG00000279201	AC073263.3	2.69342	1
ENSG00000271583	AC103881.1	2.69342	1
ENSG00000216721	AC093850.1	2.69342	1
ENSG00000227309	AC140076.1	2.69342	1
ENSG00000186090	HTR3D	2.69342	1
ENSG00000250681	AL121796.1	2.69342	1
ENSG00000264319	MIR4801	2.69342	1
ENSG00000251111	FCF1P8	2.69342	1
ENSG00000240459	AC093663.1	2.69342	1
ENSG00000249244	AC110373.1	2.69342	1
ENSG00000250993	AC020551.1	2.69342	1
ENSG00000260761	AC106754.1	2.69342	1
ENSG00000225230	AC008937.1	2.69342	1
ENSG00000234117	AL445224.1	2.69342	1
ENSG00000234089	AC099654.1	2.69342	1
ENSG00000279682	AC120338.1	2.69342	1
ENSG00000169297	NR0B1	2.69342	1
ENSG00000265727	RN7SL648P	2.69342	1
ENSG00000182574	Z97985.1	2.69342	1
ENSG00000180053	NKX2.6	2.69342	1
ENSG00000200731	RNU1.124P	2.69342	1
ENSG00000253154	AC100801.1	2.69342	1
ENSG00000276581	SPATA31A5	2.69342	1
ENSG00000207737	MIR181B2	2.69342	1
ENSG00000255026	AC136475.3	2.69342	1
ENSG00000254946	AC073172.2	2.69342	1
ENSG00000277803	AC099842.1	2.69342	1
ENSG00000236799	AL355340.1	2.69342	1
ENSG00000175535	PNLIP	2.69342	1
ENSG00000227437	RPS8P4	2.69342	1
ENSG00000255977	AC006927.1	2.69342	1
ENSG00000256827	AC068790.1	2.69342	1
ENSG00000165566	AMER2	2.69342	1
ENSG00000229427	ANKRD26P4	2.69342	1
ENSG00000214266	STARP1	2.69342	1
ENSG00000232380	ZDHHC20P4	2.69342	1
ENSG00000211895	IGHA1	2.69342	1
ENSG00000201969	SNORD115.20	2.69342	1
ENSG00000264300	AC090616.3	2.69342	1
ENSG00000264488	AC090283.1	2.69342	1
ENSG00000263460	BOD1P1	2.69342	1
ENSG00000266905	AC114684.1	2.69342	1
ENSG00000125820	NKX2.2	2.69342	1
ENSG00000213726	RPS2P52	2.69342	1
ENSG00000264250	RN7SL835P	2.69342	1
ENSG00000267258	AC008507.3	2.69342	1
ENSG00000266973	AC092296.1	2.69342	1
ENSG00000268101	CYP2G2P	2.69342	1
ENSG00000167759	KLK13	2.69342	1
ENSG00000240432	KRTAP13.3	2.69342	1
ENSG00000214914	RPL23AP3	2.69342	1
ENSG00000224342	AC007879.1	2.69338	1
ENSG00000178163	ZNF518B	2.69338	1
ENSG00000234569	RAD1P1	2.69338	1
ENSG00000155890	TRIM42	2.69338	1
ENSG00000201581	RN7SKP78	2.69338	1
ENSG00000264313	RN7SL644P	2.69337	1
ENSG00000282602	Z82244.2	2.69336	1
ENSG00000233873	RPL7P44	2.69334	1
ENSG00000236032	OR5H14	2.69333	1
ENSG00000269235	ZNF350.AS1	2.69333	1
ENSG00000253672	AC105177.1	2.69333	1
ENSG00000260230	FRRS1L	2.69333	1
ENSG00000229991	AKR1B1P1	2.6933	1
ENSG00000259682	AC091231.1	2.69329	1
ENSG00000254568	AP003501.1	2.69328	1
ENSG00000254042	AC011365.1	2.6931	1
ENSG00000260066	AC112176.1	2.69309	1
ENSG00000242607	AC068587.1	2.69308	1
ENSG00000134121	CHL1	2.69308	1
ENSG00000255772	LINC01479	2.69305	1
ENSG00000236285	NPM1P8	2.693	1
ENSG00000284071	AC012005.2	2.69299	1
ENSG00000242925	PLCH1.AS2	2.69283	1
ENSG00000229241	PNPT1P1	2.69274	1
ENSG00000207327	RNU6.883P	2.69274	1
ENSG00000271840	AL031281.2	2.69271	1
ENSG00000129993	CBFA2T3	2.6927	1
ENSG00000168830	HTR1E	2.69266	1
ENSG00000267505	AC005180.2	2.69264	1
ENSG00000241782	AP002812.1	2.69261	1
ENSG00000212541	RNU6.510P	2.6926	1
ENSG00000279684	AP003969.2	2.69258	1
ENSG00000203756	TMEM244	2.69249	0.0564292
ENSG00000232883	AL451081.2	2.69244	1
ENSG00000263050	AC090617.6	2.69243	1
ENSG00000277865	GOLGA6L22	2.69242	1
ENSG00000139572	GPR84	2.69242	1
ENSG00000233538	AC017104.3	2.69242	1
ENSG00000110203	FOLR3	2.69241	1
ENSG00000225083	GRTP1.AS1	2.69239	1
ENSG00000226349	AC099066.1	2.69236	1
ENSG00000267922	AC007785.1	2.69228	1
ENSG00000182533	CAV3	2.69227	1
ENSG00000228767	KRT8P18	2.69225	1
ENSG00000254431	AC084083.1	2.69224	1
ENSG00000258769	AC005479.1	2.69224	1
ENSG00000248458	AL139147.1	2.69224	1
ENSG00000243144	AC079760.2	2.69222	1
ENSG00000270277	AC009948.3	2.69218	1
ENSG00000224599	BMS1P12	2.69215	1
ENSG00000196209	SIRPB2	2.69215	1
ENSG00000275910	AC138932.5	2.69212	1
ENSG00000214860	EVPLL	2.6921	1
ENSG00000226751	AF127936.1	2.69208	1
ENSG00000160349	LCN1	2.69206	1
ENSG00000239216	AL139420.2	2.69204	1
ENSG00000229930	AC138393.2	2.69204	1
ENSG00000272205	AL451050.2	2.69204	1
ENSG00000162039	MEIOB	2.69197	1
ENSG00000236833	AC024560.1	2.69194	1
ENSG00000224286	LINC01142	2.69194	1
ENSG00000204792	LINC01291	2.69192	1
ENSG00000274099	ABCB10P1	2.69192	1
ENSG00000172367	PDZD3	2.69191	1
ENSG00000132259	CNGA4	2.69188	1
ENSG00000284343	MIR631	2.69181	1
ENSG00000189167	ZAR1L	2.69174	1
ENSG00000226945	AC098935.1	2.69174	1
ENSG00000216368	AL136226.1	2.6917	1
ENSG00000264585	MIR4449	2.69158	1
ENSG00000185182	GOLGA8DP	2.69156	1
ENSG00000276216	AC245014.3	2.69153	1
ENSG00000268955	AC068020.1	2.6915	1
ENSG00000275672	AC025580.3	2.69135	1
ENSG00000224276	AL355388.1	2.69135	1
ENSG00000201913	Y_RNA.335	2.69128	1
ENSG00000267143	AP001120.2	2.69125	1
ENSG00000231340	ACTG1P10	2.69123	1
ENSG00000248478	AC104233.1	2.6912	1
ENSG00000277948	uc_338.6	2.69104	1
ENSG00000161610	HCRT	2.69103	1
ENSG00000235932	AL359955.2	2.69101	1
ENSG00000255970	LINC02421	2.69095	1
ENSG00000251453	HAUS1P1	2.69081	1
ENSG00000248752	AC010235.1	2.69066	1
ENSG00000234091	AL157392.2	2.6906	1
ENSG00000267461	AC079210.1	2.69053	1
ENSG00000214919	AC104472.1	2.69044	1
ENSG00000205955	HSP90AA5P	2.69043	1
ENSG00000260689	HNRNPA3P11	2.69039	1
ENSG00000270578	AP000787.2	2.69038	1
ENSG00000236782	AL391650.1	2.69031	1
ENSG00000244710	RN7SL47P	2.69017	1
ENSG00000172752	COL6A5	2.69017	1
ENSG00000206992	RNU6.574P	2.69008	1
ENSG00000244791	AC087667.1	2.69006	1
ENSG00000266944	AC005262.1	2.69001	1
ENSG00000272656	AC024933.1	2.69	1
ENSG00000243051	RN7SL269P	2.69	1
ENSG00000272991	AF129408.1	2.68996	1
ENSG00000137757	CASP5	2.68974	1
ENSG00000270190	AC068491.3	2.68963	1
ENSG00000273428	AC004832.6	2.68961	1
ENSG00000262343	AC100791.1	2.68959	1
ENSG00000264188	AC106037.1	2.68958	1
ENSG00000268818	AL049747.1	2.68958	1
ENSG00000234859	AC003958.2	2.68947	1
ENSG00000234093	RPS15AP11	2.68947	1
ENSG00000280439	AC004836.1	2.68946	1
ENSG00000280376	AC012186.3	2.68946	1
ENSG00000229509	AC244023.1	2.68946	1
ENSG00000259245	AC040918.1	2.68941	1
ENSG00000236554	ASNSP3	2.6894	1
ENSG00000242992	FTH1P4	2.68938	1
ENSG00000283654	AL117258.1	2.68938	1
ENSG00000256035	AP000619.2	2.68937	1
ENSG00000206728	Y_RNA.139	2.68936	1
ENSG00000183019	MCEMP1	2.68935	1
ENSG00000257150	PGAM1P5	2.68927	1
ENSG00000176984	AP000679.1	2.68924	1
ENSG00000266648	SETP3	2.68922	1
ENSG00000176998	HCG4	2.68921	1
ENSG00000156413	FUT6	2.68916	1
ENSG00000162739	SLAMF6	2.68909	1
ENSG00000267890	AC010624.2	2.68906	1
ENSG00000233827	FAM58BP	2.68906	1
ENSG00000270816	LINC00221	2.68906	1
ENSG00000227278	AL603839.1	2.68888	1
ENSG00000267551	AC005264.1	2.68885	1
ENSG00000267379	AC008569.1	2.68875	1
ENSG00000127472	PLA2G5	2.68873	1
ENSG00000253394	LINC00534	2.6887	1
ENSG00000234464	AL356010.2	2.6887	1
ENSG00000265395	MIR3944	2.68869	1
ENSG00000265802	RN7SL49P	2.68858	1
ENSG00000253307	AC011676.1	2.68856	1
ENSG00000241350	PMS2P11	2.68853	1
ENSG00000235235	IGKV1OR2.1	2.68843	1
ENSG00000262292	AC007952.5	2.68833	1
ENSG00000229081	LINC01165	2.68821	1
ENSG00000280040	AC095031.1	2.68816	1
ENSG00000267459	AC006116.7	2.68811	1
ENSG00000259631	AC104316.2	2.6881	1
ENSG00000206846	Y_RNA.592	2.68799	1
ENSG00000225026	AC091492.1	2.68797	1
ENSG00000226450	CYP2D8P	2.68777	1
ENSG00000248522	SBF1P1	2.68775	1
ENSG00000256450	AC007552.1	2.68769	1
ENSG00000223864	NPM1P19	2.68757	1
ENSG00000267302	AC005702.1	2.68747	1
ENSG00000258474	LINC02313	2.68717	1
ENSG00000143257	NR1I3	2.68706	1
ENSG00000236679	RPL23AP24	2.68705	1
ENSG00000166840	GLYATL1	2.68696	1
ENSG00000181007	ZFP82	2.6869	1
ENSG00000277610	RNVU1.4	2.68658	1
ENSG00000273011	AC092681.3	2.68653	1
ENSG00000144821	MYH15	2.68653	0.199545
ENSG00000266770	RN7SL619P	2.68642	1
ENSG00000214869	TPM3P4	2.68642	1
ENSG00000263945	MIR548Y	2.68642	1
ENSG00000248234	AC091839.1	2.68638	1
ENSG00000258999	AL136040.1	2.68638	1
ENSG00000254387	MYL12AP1	2.68632	1
ENSG00000229887	HNRNPA1P6	2.68624	1
ENSG00000178776	C5orf46	2.68622	1
ENSG00000137731	FXYD2	2.68618	1
ENSG00000274421	AL162390.1	2.68611	1
ENSG00000269910	AL049840.2	2.68608	1
ENSG00000269846	AL136172.1	2.68566	1
ENSG00000215807	KRT18P65	2.68564	1
ENSG00000187600	TMEM247	2.6845	1
ENSG00000263988	RN7SL147P	2.6845	1
ENSG00000215606	KRT18P35	2.6845	1
ENSG00000269993	KC877982.1	2.6845	1
ENSG00000229947	AC139149.2	2.6845	1
ENSG00000215023	AC131097.1	2.68442	1
ENSG00000259135	AL445363.2	2.68435	1
ENSG00000241765	RPS26P45	2.68419	1
ENSG00000218048	AL121949.1	2.68415	1
ENSG00000266559	MIR4530	2.68412	1
ENSG00000270894	AC015849.4	2.68411	1
ENSG00000231943	PGM5P4.AS1	2.68406	1
ENSG00000182459	TEX19	2.68402	1
ENSG00000215184	RPS12P16	2.68402	1
ENSG00000279570	AC099804.1	2.68401	1
ENSG00000255872	AL138752.2	2.68398	1
ENSG00000227256	MIS18A.AS1	2.68397	1
ENSG00000171433	GLOD5	2.68396	1
ENSG00000254708	AL139174.1	2.68394	1
ENSG00000240106	RN7SL146P	2.68391	1
ENSG00000271969	U47924.1	2.6839	1
ENSG00000277322	GOLGA6L6	2.6839	1
ENSG00000254328	AC008429.4	2.68389	1
ENSG00000244541	LINC01213	2.68388	1
ENSG00000230773	AC092650.1	2.68388	1
ENSG00000065371	ROPN1	2.68388	1
ENSG00000259628	AC007000.3	2.68383	1
ENSG00000105675	ATP4A	2.6838	1
ENSG00000244998	AC100803.1	2.68379	1
ENSG00000262456	AC006435.1	2.68376	1
ENSG00000259644	AC022613.3	2.68376	1
ENSG00000272161	AL589739.1	2.68375	1
ENSG00000228615	AC093166.2	2.68372	1
ENSG00000248840	AL645949.1	2.6837	1
ENSG00000272381	AL356258.1	2.6837	1
ENSG00000256944	AP003721.3	2.68367	1
ENSG00000206888	RNU6.48P	2.68367	1
ENSG00000204851	PNMA8B	2.68366	1
ENSG00000230769	Z98048.1	2.68361	1
ENSG00000230156	LINC00443	2.68359	1
ENSG00000238825	RNU1.13P	2.68358	1
ENSG00000092529	CAPN3	2.6834	1
ENSG00000261687	AC068724.2	2.68339	1
ENSG00000202502	RNA5SP151	2.68335	1
ENSG00000124780	KCNK17	2.68335	1
ENSG00000230662	TNPO1P2	2.68332	1
ENSG00000270255	AC009884.2	2.68331	1
ENSG00000230026	AL357556.1	2.68324	1
ENSG00000275512	AC007998.4	2.68322	1
ENSG00000260894	AC027682.3	2.6831	1
ENSG00000163263	C1orf189	2.68308	1
ENSG00000253645	AC108863.1	2.68307	1
ENSG00000222276	RNU2.33P	2.68305	1
ENSG00000269533	AC003002.4	2.68301	1
ENSG00000228146	CASP16P	2.68299	1
ENSG00000138823	MTTP	2.68296	1
ENSG00000237200	ZBTB40.IT1	2.68295	1
ENSG00000283443	AC018688.1	2.68273	1
ENSG00000251819	RNU6.322P	2.68272	1
ENSG00000250210	FO082796.1	2.68265	1
ENSG00000204962	PCDHA8	2.68258	1
ENSG00000260903	XKR7	2.68256	1
ENSG00000266801	AC009137.2	2.68253	1
ENSG00000235029	MNX1.AS2	2.68249	1
ENSG00000265496	AC100778.4	2.68243	1
ENSG00000260996	BX255925.1	2.68241	1
ENSG00000244327	AC109992.2	2.6823	1
ENSG00000283303	AC073869.5	2.68228	1
ENSG00000261817	AL390718.1	2.68224	1
ENSG00000232325	AC093627.1	2.68216	1
ENSG00000267515	AP001029.3	2.68214	1
ENSG00000262265	AC002558.3	2.68212	1
ENSG00000185291	IL3RA	2.68205	1
ENSG00000256852	KNOP1P1	2.68204	1
ENSG00000278957	AC012354.3	2.68179	1
ENSG00000241413	RN7SL441P	2.68176	1
ENSG00000263464	PPIAL4C	2.68173	1
ENSG00000236508	ATP13A5.AS1	2.68162	1
ENSG00000251682	AC122718.2	2.68155	1
ENSG00000251203	AC011726.1	2.68147	1
ENSG00000270714	AC132812.2	2.68144	1
ENSG00000265158	LRRC37A7P	2.68137	1
ENSG00000214691	LINC01913	2.68133	1
ENSG00000226455	AL121787.1	2.68133	1
ENSG00000260908	AC009093.3	2.68132	1
ENSG00000143552	NUP210L	2.68126	1
ENSG00000240787	AC092916.2	2.68121	1
ENSG00000249532	AC106864.1	2.68113	1
ENSG00000278811	LINC00624	2.68112	1
ENSG00000235077	AC073842.1	2.68111	1
ENSG00000275674	AC091167.7	2.68108	1
ENSG00000223922	ASS1P2	2.68095	1
ENSG00000123560	PLP1	2.68089	0.0759576
ENSG00000230630	DNM3OS	2.68077	1
ENSG00000243650	RN7SL834P	2.68075	1
ENSG00000242082	SLC5A4.AS1	2.68074	1
ENSG00000199306	RNU6.858P	2.68065	1
ENSG00000172568	FNDC9	2.68055	1
ENSG00000263353	PPIAL4A	2.68054	1
ENSG00000257391	AC126763.1	2.68054	1
ENSG00000144868	TMEM108	2.6805	1
ENSG00000206909	SNORA70J	2.68042	1
ENSG00000112246	SIM1	2.68035	1
ENSG00000125780	TGM3	2.68018	1
ENSG00000280416	AC009084.3	2.68016	1
ENSG00000244345	AC104435.2	2.67971	1
ENSG00000223401	AC072022.1	2.67968	1
ENSG00000239392	AL354989.2	2.67956	1
ENSG00000283236	AC074141.1	2.67929	1
ENSG00000277858	H2AFB2	2.67911	1
ENSG00000223701	RAET1E.AS1	2.6791	1
ENSG00000271555	AC113139.1	2.67907	1
ENSG00000258517	AC004817.1	2.67901	1
ENSG00000250562	RPL38P4	2.6788	1
ENSG00000229808	AL391825.1	2.67877	1
ENSG00000265641	MIR3929	2.67876	1
ENSG00000092054	MYH7	2.67856	1
ENSG00000284376	AC092017.4	2.67833	1
ENSG00000228478	AL138885.2	2.67784	1
ENSG00000258670	AL049874.3	2.67776	1
ENSG00000283971	MIR4442	2.67735	1
ENSG00000249158	PCDHA11	2.6772	1
ENSG00000176840	MIR7.3HG	2.67703	1
ENSG00000258483	LINC02251	2.67694	1
ENSG00000234068	PAGE2	2.67675	1
ENSG00000215057	PKMP5	2.6767	1
ENSG00000261604	AC114947.2	2.67628	1
ENSG00000273816	AC005695.3	2.67623	1
ENSG00000233844	KCNQ5.IT1	2.67609	1
ENSG00000262412	AL160291.1	2.67589	1
ENSG00000261574	AC092120.1	2.67557	1
ENSG00000278818	Metazoa_SRP.109	2.67524	1
ENSG00000271964	AC090948.1	2.67418	1
ENSG00000237074	AL596218.1	2.67414	1
ENSG00000248554	AC114956.2	2.67305	1
ENSG00000244619	AC243547.1	2.67248	1
ENSG00000259078	PTBP1P	2.67248	1
ENSG00000250075	AC104806.2	2.67244	1
ENSG00000214514	KRT42P	2.67238	1
ENSG00000205835	GMNC	2.67231	1
ENSG00000073598	FNDC8	2.67228	1
ENSG00000229272	AL157788.1	2.6722	1
ENSG00000277463	AC080038.2	2.67151	1
ENSG00000155511	GRIA1	2.66853	1
ENSG00000230836	LINC01293	2.66739	1
ENSG00000233354	LINC00028	2.66679	1
ENSG00000259519	AC051619.4	2.66668	1
ENSG00000280228	AC079753.1	2.66662	1
ENSG00000223461	AC004471.1	2.66658	1
ENSG00000270116	AP001429.1	2.66634	1
ENSG00000206805	Y_RNA.660	2.66616	1
ENSG00000200998	Y_RNA.193	2.66585	1
ENSG00000223930	AC109779.1	2.66572	1
ENSG00000203942	C10orf62	2.66571	1
ENSG00000207475	SNORA80E	2.66562	1
ENSG00000262528	AL022341.2	2.66548	1
ENSG00000266411	AC005972.1	2.66539	1
ENSG00000226822	AL390036.1	2.66523	1
ENSG00000272443	OR13Z2P	2.66521	1
ENSG00000266998	AC111182.1	2.66462	1
ENSG00000232415	AC005056.1	2.66456	0.62102
ENSG00000199545	RNA5SP195	2.66432	1
ENSG00000273890	AC034102.8	2.66309	1
ENSG00000224853	LINC00393	2.66293	1
ENSG00000177993	ZNRF3.AS1	2.66251	0.686104
ENSG00000257545	AC079385.1	2.66215	1
ENSG00000252192	SNORA9.2	2.66212	1
ENSG00000269980	AC068768.2	2.66151	1
ENSG00000279041	AC102945.2	2.66129	0.976877
ENSG00000260469	C15orf59.AS1	2.66112	1
ENSG00000225899	FRG2B	2.66072	1
ENSG00000224977	AL121983.1	2.66066	1
ENSG00000274775	Z82195.2	2.66063	1
ENSG00000061492	WNT8A	2.66007	1
ENSG00000278420	MIR6819	2.65996	1
ENSG00000265291	MIR4710	2.65987	1
ENSG00000112038	OPRM1	2.65964	1
ENSG00000239627	RPL12P20	2.65929	1
ENSG00000232437	RPS26P42	2.65902	1
ENSG00000197472	ZNF695	2.65873	1
ENSG00000278017	AC064801.1	2.65854	1
ENSG00000253295	AC022217.2	2.65846	1
ENSG00000167614	TTYH1	2.65845	1
ENSG00000259945	AC027682.2	2.65805	1
ENSG00000260798	AC099314.1	2.65766	1
ENSG00000269635	AC004257.1	2.65761	1
ENSG00000200397	Y_RNA.332	2.65743	1
ENSG00000243510	RN7SL111P	2.65716	1
ENSG00000280422	AC115284.2	2.65694	1
ENSG00000233668	AL353662.2	2.65678	1
ENSG00000251752	RNU4.29P	2.65661	1
ENSG00000213077	FAM106A	2.65649	1
ENSG00000224057	EGFR.AS1	2.65626	1
ENSG00000234478	ACBD3.AS1	2.65599	1
ENSG00000165521	EML5	2.6559	1
ENSG00000267232	AC012615.5	2.65571	1
ENSG00000259457	AC100826.1	2.6556	1
ENSG00000257906	LINC02156	2.6553	1
ENSG00000239528	RPS14P8	2.65509	1
ENSG00000274023	AL360169.2	2.6548	1
ENSG00000229969	AL136982.2	2.65474	1
ENSG00000273444	AC006023.2	2.65455	1
ENSG00000167751	KLK2	2.65445	1
ENSG00000199697	RNU6.446P	2.65443	1
ENSG00000277590	MIR7845	2.65437	1
ENSG00000261779	AC113208.4	2.65405	1
ENSG00000196263	ZNF471	2.65396	1
ENSG00000258792	AL137230.1	2.65394	1
ENSG00000066405	CLDN18	2.65391	1
ENSG00000267430	AC036176.2	2.6539	1
ENSG00000283886	BX664615.2	2.6539	1
ENSG00000197584	KCNMB2	2.65379	1
ENSG00000120937	NPPB	2.65371	1
ENSG00000276407	AC024559.2	2.65338	1
ENSG00000259661	AC068831.6	2.65331	1
ENSG00000275070	Metazoa_SRP.64	2.65318	1
ENSG00000227712	AL359915.1	2.65316	1
ENSG00000180432	CYP8B1	2.65274	1
ENSG00000223318	RNA5SP111	2.65212	1
ENSG00000184385	UMODL1.AS1	2.65186	1
ENSG00000279927	Z95114.4	2.65125	1
ENSG00000270258	DUXAP4	2.65124	1
ENSG00000273056	AL354694.1	2.65124	1
ENSG00000201372	RNU6.1251P	2.65123	1
ENSG00000237810	AC104852.1	2.65123	1
ENSG00000284062	MIR4469	2.65123	1
ENSG00000248656	AC083795.2	2.65122	1
ENSG00000240244	GAPDHP33	2.65122	1
ENSG00000237373	BRWD1.IT1	2.65122	1
ENSG00000262133	AC087392.2	2.65121	1
ENSG00000258044	AC073569.1	2.65121	1
ENSG00000271924	RNA5SP108	2.65118	1
ENSG00000184343	SRPK3	2.65101	1
ENSG00000214252	AZGP1P2	2.65101	1
ENSG00000251739	RNU6.1053P	2.651	1
ENSG00000283200	MIR1206	2.65099	1
ENSG00000226087	AC073283.2	2.65091	1
ENSG00000271264	MZT1P1	2.65087	1
ENSG00000241992	RN7SL831P	2.65087	1
ENSG00000238365	RNU7.57P	2.65087	1
ENSG00000163534	FCRL1	2.65087	1
ENSG00000229657	AL391822.1	2.65087	1
ENSG00000157884	CIB4	2.65087	1
ENSG00000214081	CYP4F30P	2.65087	1
ENSG00000279512	AC011755.1	2.65087	1
ENSG00000224852	MTND5P24	2.65087	1
ENSG00000248672	LY75.CD302	2.65087	1
ENSG00000233459	AC125238.2	2.65087	1
ENSG00000221264	MIR1284	2.65087	1
ENSG00000239440	LINC02008	2.65087	1
ENSG00000241168	AC128685.1	2.65087	1
ENSG00000248259	MTND4LP31	2.65087	1
ENSG00000248388	AC093801.1	2.65087	1
ENSG00000250490	LINC02145	2.65087	1
ENSG00000222448	RN7SKP150	2.65087	1
ENSG00000146039	SLC17A4	2.65087	1
ENSG00000124610	HIST1H1A	2.65087	1
ENSG00000218347	HNRNPA1P1	2.65087	1
ENSG00000237643	AL365226.2	2.65087	1
ENSG00000216439	DUTP5	2.65087	1
ENSG00000220600	AL121834.1	2.65087	1
ENSG00000234718	AC007161.1	2.65087	1
ENSG00000234459	AC002064.2	2.65087	1
ENSG00000275743	AC244472.2	2.65087	1
ENSG00000203588	IGBP1.AS1	2.65087	1
ENSG00000237182	BX276092.6	2.65087	1
ENSG00000147256	ARHGAP36	2.65087	1
ENSG00000181433	SAGE1	2.65087	1
ENSG00000164935	DCSTAMP	2.65087	1
ENSG00000201627	Y_RNA.408	2.65087	1
ENSG00000172724	CCL19	2.65087	1
ENSG00000198454	PRR31	2.65087	1
ENSG00000250640	AC090835.1	2.65087	1
ENSG00000266423	MIR3163	2.65087	1
ENSG00000279353	AP001324.3	2.65087	1
ENSG00000259541	AP001150.1	2.65087	1
ENSG00000226461	OR10G5P	2.65087	1
ENSG00000196341	OR8D1	2.65087	1
ENSG00000148377	IDI2	2.65087	1
ENSG00000207930	MIR603	2.65087	1
ENSG00000228828	TLK2P2	2.65087	1
ENSG00000270434	AC012044.1	2.65087	1
ENSG00000224301	AL590502.1	2.65087	1
ENSG00000278255	AC005344.1	2.65087	1
ENSG00000256103	ATP5J2P5	2.65087	1
ENSG00000256256	AC019209.1	2.65087	1
ENSG00000257955	AC004801.3	2.65087	1
ENSG00000228473	LIN28AP2	2.65087	1
ENSG00000252347	RNU6.1046P	2.65087	1
ENSG00000258845	AL139354.1	2.65087	1
ENSG00000258663	AL117190.2	2.65087	1
ENSG00000207063	SNORD116.1	2.65087	1
ENSG00000259304	AC090888.2	2.65087	1
ENSG00000204889	KRT40	2.65087	1
ENSG00000267724	AC012254.3	2.65087	1
ENSG00000230495	AL132765.1	2.65087	1
ENSG00000180846	CSNK1G2.AS1	2.65087	1
ENSG00000269082	AC010328.3	2.65087	1
ENSG00000279973	CU104787.1	2.65087	1
ENSG00000243225	AC007686.1	2.65034	1
ENSG00000249628	LINC00942	2.64645	1
ENSG00000213412	HNRNPA1P33	2.64185	0.398787
ENSG00000257596	AC078778.1	2.64002	0.0467533
ENSG00000080644	CHRNA3	2.63958	0.444874
ENSG00000262967	AC005921.2	2.63855	0.543997
ENSG00000280214	AC027682.7	2.63834	0.50925
ENSG00000268279	AC090004.1	2.63378	1
ENSG00000255325	AC108136.1	2.63297	0.842432
ENSG00000254248	AC068189.2	2.62951	1
ENSG00000038427	VCAN	2.62523	0.0271286
ENSG00000112984	KIF20A	2.62451	1.5956e-16
ENSG00000230393	AC092667.1	2.62189	1
ENSG00000265737	AP006565.1	2.59604	0.186203
ENSG00000257829	AC121757.1	2.5751	0.186551
ENSG00000115461	IGFBP5	2.5735	0.0124399
ENSG00000108798	ABI3	2.57144	0.0178619
ENSG00000269416	LINC01224	2.5634	0.00149333
ENSG00000186517	ARHGAP30	2.54282	0.688743
ENSG00000259079	AC005476.1	2.53692	0.708523
ENSG00000225380	IGKV1OR9.2	2.52892	0.66467
ENSG00000261131	AC012186.2	2.51187	1
ENSG00000273212	AC000068.2	2.50602	0.821113
ENSG00000223418	AC004554.1	2.50306	1
ENSG00000226970	AL450063.1	2.49989	1
ENSG00000221340	RNU6ATAC18P	2.49711	1
ENSG00000256955	AC131009.2	2.4968	1
ENSG00000066279	ASPM	2.49211	0.00125912
ENSG00000231007	CDC20P1	2.48737	0.132059
ENSG00000253141	AC008632.1	2.48691	1
ENSG00000130592	LSP1	2.48641	0.0517791
ENSG00000171864	PRND	2.48498	1
ENSG00000170323	FABP4	2.48431	0.00619264
ENSG00000254298	AC008641.1	2.48223	0.539791
ENSG00000272657	AP000317.2	2.4809	1
ENSG00000257443	AC068305.3	2.4784	0.112549
ENSG00000231107	LINC01508	2.47707	1
ENSG00000239203	AC093484.1	2.47551	1
ENSG00000240023	AL133163.1	2.47235	1
ENSG00000277156	AL589743.5	2.47212	1
ENSG00000229759	MRPS18AP1	2.47211	1
ENSG00000259102	SMARCE1P3	2.47147	1
ENSG00000235097	LINC00330	2.47073	1
ENSG00000282787	AL157888.1	2.46447	1
ENSG00000268941	LINC01711	2.46394	0.0350892
ENSG00000257379	AC023509.1	2.46374	1
ENSG00000215187	FAM166B	2.46159	1
ENSG00000260577	AC126773.2	2.46144	1
ENSG00000171804	WDR87	2.46068	1
ENSG00000156006	NAT2	2.45826	1
ENSG00000173237	C11orf86	2.4577	0.0363716
ENSG00000252042	Y_RNA.674	2.45669	1
ENSG00000262228	AC087392.3	2.45481	1
ENSG00000283445	AL136985.3	2.45351	0.201595
ENSG00000105641	SLC5A5	2.4527	1
ENSG00000254230	AC037459.4	2.45165	1
ENSG00000277595	AC007546.1	2.44676	1
ENSG00000213600	U73169.1	2.44589	1
ENSG00000260484	AC131902.2	2.44545	0.803841
ENSG00000234503	AP000550.2	2.44462	1
ENSG00000274737	AC004466.2	2.44276	1
ENSG00000253355	AP003469.1	2.44113	1
ENSG00000229970	AC007128.1	2.44022	1
ENSG00000224473	CCND3P1	2.43939	1
ENSG00000081237	PTPRC	2.43223	1
ENSG00000224174	AL137802.1	2.42886	1
ENSG00000238266	LINC00707	2.428	0.664353
ENSG00000237292	LINC01732	2.42682	1
ENSG00000243004	AC005062.1	2.42399	0.709489
ENSG00000125337	KIF25	2.42142	0.689309
ENSG00000231305	AC112484.2	2.42141	0.779859
ENSG00000154839	SKA1	2.42092	0.000381644
ENSG00000272744	AC107214.2	2.41924	1
ENSG00000234703	AF015262.1	2.41124	1
ENSG00000230699	AL645608.3	2.4094	0.520202
ENSG00000258884	LINC02321	2.40789	0.257019
ENSG00000197085	NPSR1.AS1	2.40396	1
ENSG00000140873	ADAMTS18	2.39501	1
ENSG00000137491	SLCO2B1	2.39296	1
ENSG00000156755	IGKV1OR.2	2.39263	0.764394
ENSG00000227467	LINC01537	2.39261	0.152264
ENSG00000267474	AC008569.2	2.39136	1
ENSG00000166851	PLK1	2.39075	1.56232e-09
ENSG00000174827	PDZK1	2.39073	0.00934194
ENSG00000260465	AC018557.1	2.38489	0.221514
ENSG00000132031	MATN3	2.38106	1.56232e-09
ENSG00000100985	MMP9	2.37716	0.343939
ENSG00000165495	PKNOX2	2.34598	0.135919
ENSG00000236528	AL033528.2	2.33503	0.491301
ENSG00000148773	MKI67	2.33003	0.00621475
ENSG00000140835	CHST4	2.32179	1
ENSG00000213149	CNN2P9	2.31619	0.980614
ENSG00000255446	AP003064.2	2.31346	1
ENSG00000258760	AL355076.2	2.31087	1
ENSG00000219553	AL031133.1	2.30929	0.939825
ENSG00000145794	MEGF10	2.30014	1.36942e-05
ENSG00000271709	AC017033.1	2.29799	0.0776134
ENSG00000138180	CEP55	2.29757	0.000174424
ENSG00000079308	TNS1	2.29745	0.00125912
ENSG00000157703	SVOPL	2.29699	0.917969
ENSG00000128710	HOXD10	2.29446	1
ENSG00000118257	NRP2	2.29073	0.0496684
ENSG00000180210	F2	2.2867	1
ENSG00000157335	CLEC18C	2.28542	0.118877
ENSG00000170091	HMP19	2.27575	1
ENSG00000222035	AC079354.1	2.27573	1
ENSG00000258711	AL358334.2	2.27384	0.0372832
ENSG00000235978	AC018816.1	2.27338	0.110241
ENSG00000262533	AC090617.4	2.27276	1
ENSG00000267231	AC005786.2	2.27042	1
ENSG00000273181	AC131235.4	2.26917	1
ENSG00000279124	AL356585.2	2.26828	1
ENSG00000249199	AC026785.3	2.26823	1
ENSG00000230992	FAM201B	2.26649	1
ENSG00000272219	AC005072.1	2.26643	1
ENSG00000272841	AL139393.2	2.26244	0.0634033
ENSG00000207031	SNORD59A	2.26002	1
ENSG00000275302	CCL4	2.25981	1
ENSG00000257663	AC025259.1	2.25931	1
ENSG00000248774	AC097534.1	2.25886	1
ENSG00000242578	AC073288.2	2.25884	1
ENSG00000278546	AC003101.2	2.2583	1
ENSG00000238390	SNORA81.3	2.25822	1
ENSG00000107186	MPDZ	2.25801	1
ENSG00000120156	TEK	2.25654	1
ENSG00000257449	AC034102.3	2.25594	1
ENSG00000137766	UNC13C	2.25517	1
ENSG00000100312	ACR	2.25432	1
ENSG00000215572	ESRRAP1	2.25428	1
ENSG00000261334	AL353803.4	2.2542	1
ENSG00000166396	SERPINB7	2.25409	3.48348e-05
ENSG00000158164	TMSB15A	2.25344	0.663642
ENSG00000151812	SLC35F4	2.25162	1
ENSG00000213493	ACTN4P1	2.25127	1
ENSG00000249931	GOLGA8K	2.25017	1
ENSG00000227775	AL031282.1	2.24957	1
ENSG00000260337	AC091544.5	2.24884	1
ENSG00000223044	RNU6.130P	2.24877	1
ENSG00000244668	SNRPCP3	2.24832	1
ENSG00000230305	AC004980.3	2.24673	1
ENSG00000223529	EEF1A1P8	2.2444	1
ENSG00000278920	AC005005.4	2.24222	1
ENSG00000237649	KIFC1	2.24208	3.9139e-06
ENSG00000228040	AL390729.2	2.24108	1
ENSG00000232699	BDH2P1	2.24108	1
ENSG00000231298	LINC00704	2.23988	0.0347265
ENSG00000232387	SKA2P1	2.23909	1
ENSG00000235172	LINC01366	2.23657	1
ENSG00000260335	AC133555.4	2.23628	1
ENSG00000244381	AC007849.2	2.23364	1
ENSG00000272076	AC090186.1	2.23237	1
ENSG00000242412	DBIL5P2	2.23194	1
ENSG00000225603	AC244394.1	2.2315	1
ENSG00000124103	FAM209A	2.22947	0.607807
ENSG00000135074	ADAM19	2.22388	0.0285895
ENSG00000126787	DLGAP5	2.22336	0.00131109
ENSG00000236886	AC007563.2	2.2205	1
ENSG00000228431	ARL5AP3	2.21908	1
ENSG00000240132	AC005996.1	2.21785	1
ENSG00000006016	CRLF1	2.21714	0.0741349
ENSG00000177234	LINC01561	2.21468	0.0999692
ENSG00000269959	SPACA6P.AS	2.21351	1
ENSG00000270002	AC022028.2	2.21319	1
ENSG00000148483	TMEM236	2.19718	0.322338
ENSG00000040275	SPDL1	2.19526	0.0708042
ENSG00000117399	CDC20	2.1896	2.02673e-10
ENSG00000260895	AP003071.1	2.18145	1
ENSG00000257595	LINC02356	2.18125	0.35608
ENSG00000186185	KIF18B	2.17941	0.000444241
ENSG00000265554	AP005271.1	2.17827	1
ENSG00000137812	KNL1	2.17794	0.0188558
ENSG00000259727	AC103740.2	2.17637	0.400102
ENSG00000135451	TROAP	2.17587	9.66453e-08
ENSG00000257475	AC068888.2	2.17564	1
ENSG00000251348	HSPD1P11	2.17336	1
ENSG00000224746	AC015987.1	2.17104	1
ENSG00000225342	AC079630.1	2.17065	1
ENSG00000156970	BUB1B	2.16813	0.00284623
ENSG00000266780	MIR4444.2	2.16777	0.587004
ENSG00000229021	AL450992.1	2.16634	1
ENSG00000265565	MIR3143	2.16462	1
ENSG00000120279	MYCT1	2.15276	0.430216
ENSG00000172061	LRRC15	2.15149	1
ENSG00000084636	COL16A1	2.14959	0.014892
ENSG00000224712	NPIPA3	2.14236	0.343138
ENSG00000258424	AL512791.1	2.14209	0.904012
ENSG00000145386	CCNA2	2.14121	1.33716e-06
ENSG00000154920	EME1	2.14077	9.66453e-08
ENSG00000258981	COX5AP2	2.13665	1
ENSG00000278709	NKILA	2.13537	0.0237942
ENSG00000230834	AC068580.2	2.13487	0.674322
ENSG00000118113	MMP8	2.13382	1
ENSG00000272267	AC021242.3	2.13183	0.804619
ENSG00000157456	CCNB2	2.13067	2.51393e-15
ENSG00000254560	BBOX1.AS1	2.12969	1
ENSG00000019102	VSIG2	2.12597	0.628852
ENSG00000254577	AC087276.2	2.1231	1
ENSG00000109674	NEIL3	2.12003	0.00395948
ENSG00000250133	HOXC.AS2	2.11883	0.031083
ENSG00000258602	LINC01629	2.11664	0.352867
ENSG00000060566	CREB3L3	2.11036	0.168792
ENSG00000226266	AC009961.1	2.10949	0.662201
ENSG00000257674	AC020629.1	2.10913	1
ENSG00000261759	AC099518.5	2.10492	0.66811
ENSG00000130948	HSD17B3	2.10294	0.269879
ENSG00000233818	AP000695.2	2.09617	0.0106676
ENSG00000162496	DHRS3	2.09222	0.000518298
ENSG00000142945	KIF2C	2.09221	9.66453e-08
ENSG00000165480	SKA3	2.09	0.000518298
ENSG00000133424	LARGE1	2.08435	1
ENSG00000115163	CENPA	2.07896	1.01356e-07
ENSG00000134690	CDCA8	2.0789	4.73554e-07
ENSG00000075218	GTSE1	2.07598	9.46573e-06
ENSG00000230479	AP000695.1	2.07351	0.0734488
ENSG00000024526	DEPDC1	2.07131	0.000307544
ENSG00000213931	HBE1	2.06835	1
ENSG00000196666	FAM180B	2.06762	1
ENSG00000186871	ERCC6L	2.0672	0.0238844
ENSG00000236838	AC090617.2	2.06306	1
ENSG00000125998	FAM83C	2.06105	1
ENSG00000270898	GPR75.ASB3	2.06088	1
ENSG00000233684	LINC01865	2.05514	1
ENSG00000215784	FAM72D	2.05473	0.00424552
ENSG00000256008	AC125616.1	2.05339	1
ENSG00000234362	LINC01914	2.05148	1
ENSG00000274808	TBC1D3B	2.05104	1
ENSG00000187094	CCK	2.05051	1
ENSG00000244649	LINC02086	2.04989	0.0243866
ENSG00000174792	C4orf26	2.0483	0.569992
ENSG00000267512	AC011446.1	2.04828	1
ENSG00000082497	SERTAD4	2.04698	0.00112543
ENSG00000277425	AL121890.4	2.04549	1
ENSG00000128510	CPA4	2.04332	9.66086e-08
ENSG00000101746	NOL4	2.04011	0.95125
ENSG00000137807	KIF23	2.03894	0.0124399
ENSG00000232729	AC211433.1	2.03846	0.984948
ENSG00000105929	ATP6V0A4	2.03642	1
ENSG00000157554	ERG	2.03337	1
ENSG00000249988	AC092546.1	2.03323	1
ENSG00000068489	PRR11	2.03299	9.66453e-08
ENSG00000228612	HK2P1	2.03226	1
ENSG00000236056	GAPDHP14	2.03153	1
ENSG00000207980	MIR23A	2.02866	1
ENSG00000279347	AC021945.1	2.02866	1
ENSG00000273024	INTS4P2	2.02836	1
ENSG00000124215	CDH26	2.02821	1
ENSG00000246379	AC007495.1	2.02776	1
ENSG00000254211	LINC01485	2.0266	1
ENSG00000110169	HPX	2.02615	1
ENSG00000204532	ZSCAN5C	2.02544	1
ENSG00000258223	PRSS58	2.02431	1
ENSG00000178631	ACTG1P1	2.02412	1
ENSG00000256673	AC141557.1	2.02337	0.539791
ENSG00000215571	GRK6P1	2.02335	1
ENSG00000225766	DHRS4L1	2.02333	1
ENSG00000236373	AL391704.2	2.02259	1
ENSG00000277050	AL122125.1	2.0225	1
ENSG00000235636	NUS1P1	2.01978	0.0989195
ENSG00000270641	TSIX	2.01912	1
ENSG00000245812	LINC02202	2.01878	1
ENSG00000232194	Z99943.1	2.01814	1
ENSG00000254340	AC022784.7	2.01672	1
ENSG00000160883	HK3	2.0165	1
ENSG00000277386	AL138999.1	2.01586	1
ENSG00000119121	TRPM6	2.01408	1
ENSG00000235643	LINC01647	2.01383	1
ENSG00000255384	AP001267.2	2.01353	1
ENSG00000199691	RN7SKP173	2.01346	1
ENSG00000260081	AF274858.3	2.01325	1
ENSG00000212607	SNORA3B	2.01313	1
ENSG00000163793	DNAJC5G	2.01287	1
ENSG00000262500	MAPK8IP1P1	2.01234	1
ENSG00000184523	PTGER4P2	2.00937	1
ENSG00000276085	CCL3L1	2.00922	1
ENSG00000280385	AP000648.3	2.00894	1
ENSG00000258136	AC007622.2	2.00813	1
ENSG00000137142	IGFBPL1	2.008	1
ENSG00000132692	BCAN	2.00731	1
ENSG00000269547	AC011455.3	2.007	1
ENSG00000276135	FAM27E2	2.00617	1
ENSG00000170166	HOXD4	2.00526	1
ENSG00000090889	KIF4A	2.00502	0.000143832
ENSG00000083067	TRPM3	2.00404	1
ENSG00000251574	AC099520.1	2.00356	1
ENSG00000217929	CICP18	2.00176	1
ENSG00000239388	ASB14	2.00052	1
ENSG00000188816	HMX2	2.00038	0.0390104
ENSG00000279996	AC004491.1	2.00036	1
ENSG00000188488	SERPINA5	1.99998	0.00103659
ENSG00000233588	CYP51A1P2	1.99901	0.140177
ENSG00000278637	HIST1H4A	1.99815	1
ENSG00000213626	LBH	1.99811	0.00763159
ENSG00000203688	AL356123.1	1.99789	1
ENSG00000231993	EP300.AS1	1.99772	1
ENSG00000177791	MYOZ1	1.99708	0.664353
ENSG00000243296	AC078828.1	1.99608	1
ENSG00000254484	AP002336.1	1.99578	1
ENSG00000266946	MRPL37P1	1.99484	1
ENSG00000143228	NUF2	1.99476	0.00214819
ENSG00000224441	AC068831.2	1.9925	1
ENSG00000011426	ANLN	1.99094	0.0113437
ENSG00000230733	AC092171.2	1.99024	1
ENSG00000118193	KIF14	1.98981	0.0512293
ENSG00000267394	AC004596.1	1.98975	1
ENSG00000259370	AC103740.1	1.98967	1
ENSG00000220960	AL079342.2	1.98699	1
ENSG00000232706	NUTM2HP	1.98666	1
ENSG00000183856	IQGAP3	1.98491	0.00116904
ENSG00000163359	COL6A3	1.98369	0.159099
ENSG00000179799	OR7E22P	1.98291	1
ENSG00000241211	IQCJ.SCHIP1.AS1	1.98262	1
ENSG00000089685	BIRC5	1.98199	6.95695e-06
ENSG00000261315	AC103988.1	1.98036	1
ENSG00000257563	AC126755.4	1.98008	1
ENSG00000239920	AC015691.1	1.9797	1
ENSG00000227525	RPL7P6	1.97917	1
ENSG00000267658	AC099811.3	1.97733	1
ENSG00000100867	DHRS2	1.97618	0.00125912
ENSG00000264578	AC009630.3	1.97487	1
ENSG00000228196	PTPN2P1	1.97433	0.604737
ENSG00000139263	LRIG3	1.97336	0.0198677
ENSG00000129195	PIMREG	1.97323	8.43597e-06
ENSG00000259952	AC009133.2	1.9731	1
ENSG00000109805	NCAPG	1.97225	0.0271286
ENSG00000122966	CIT	1.97121	0.000268509
ENSG00000257219	LINC02407	1.96759	0.487081
ENSG00000277152	AC110048.2	1.96657	1
ENSG00000254927	AC027779.1	1.96584	1
ENSG00000232546	AC027644.1	1.96285	1
ENSG00000188124	OR2AG2	1.96224	1
ENSG00000119681	LTBP2	1.96166	0.0148241
ENSG00000254607	AP001783.1	1.96053	1
ENSG00000184716	SERINC4	1.95925	0.552074
ENSG00000127325	BEST3	1.95585	0.973763
ENSG00000111206	FOXM1	1.95396	4.73554e-07
ENSG00000207554	MIR647	1.95242	1
ENSG00000197549	PRAMENP	1.95199	1
ENSG00000100122	CRYBB1	1.94763	1
ENSG00000261266	AC008870.3	1.9471	1
ENSG00000152253	SPC25	1.94335	0.0845002
ENSG00000238280	AL133417.1	1.94047	1
ENSG00000229167	AC114488.1	1.93644	0.418505
ENSG00000261618	AC083837.1	1.93637	1
ENSG00000224407	AL136988.1	1.93535	0.873542
ENSG00000249986	YWHAQP6	1.93459	0.247433
ENSG00000228407	AL139156.2	1.93324	1
ENSG00000197134	ZNF257	1.93171	1
ENSG00000277999	AC009093.6	1.93022	1
ENSG00000118557	PMFBP1	1.92942	1
ENSG00000196565	HBG2	1.92861	0.525804
ENSG00000178999	AURKB	1.92522	0.000518298
ENSG00000172548	NIPAL4	1.92361	0.447286
ENSG00000239480	AC073517.1	1.92101	1
ENSG00000140534	TICRR	1.92008	0.0112216
ENSG00000133475	GGT2	1.91994	1
ENSG00000186190	BPIFB3	1.91301	1
ENSG00000223586	LINC01312	1.91246	1
ENSG00000262662	AC127496.4	1.91246	1
ENSG00000184108	TRIML1	1.9124	1
ENSG00000170092	SPDYE5	1.9124	1
ENSG00000233821	ENOX1.AS1	1.9124	1
ENSG00000259684	AC084756.1	1.9124	1
ENSG00000174992	ZG16	1.91239	1
ENSG00000242411	AC011506.1	1.91239	1
ENSG00000223878	AC005517.1	1.91233	1
ENSG00000246627	CACNA1C.AS1	1.91223	1
ENSG00000117507	FMO6P	1.91204	1
ENSG00000268120	AC010336.3	1.91204	1
ENSG00000275026	GXYLT1P4	1.91187	1
ENSG00000243276	AC068633.1	1.9118	1
ENSG00000204837	FGF7P3	1.9118	1
ENSG00000223675	AC093117.1	1.91178	1
ENSG00000117090	SLAMF1	1.91178	1
ENSG00000225644	RPL35AP4	1.91178	1
ENSG00000249341	AC124017.1	1.91177	1
ENSG00000272203	AC004775.1	1.91176	1
ENSG00000263575	MIR4665	1.91176	1
ENSG00000257636	AL117355.1	1.91173	1
ENSG00000277987	LINC02351	1.91173	1
ENSG00000284505	LYNX1.2	1.91169	1
ENSG00000261537	AC027279.2	1.91169	1
ENSG00000183791	ELOA3	1.9116	1
ENSG00000134460	IL2RA	1.91098	1
ENSG00000207947	MIR152	1.91083	1
ENSG00000250031	AC009927.1	1.91075	1
ENSG00000228487	AL450263.1	1.91075	1
ENSG00000233694	AC007365.3	1.91071	1
ENSG00000224968	LINC01645	1.91047	1
ENSG00000233158	RPS24P6	1.91047	1
ENSG00000230499	AC108463.2	1.91047	1
ENSG00000201076	RNU4.51P	1.91047	1
ENSG00000236145	AC079988.1	1.91047	1
ENSG00000235628	TNR.IT1	1.91047	1
ENSG00000278610	AC093152.1	1.91047	1
ENSG00000231032	AC114814.2	1.91047	1
ENSG00000234682	VDAC2P4	1.91046	1
ENSG00000272483	AC022001.3	1.91046	1
ENSG00000226488	LINC01824	1.91046	1
ENSG00000260990	Z94057.1	1.91046	1
ENSG00000232399	USP17L13	1.91046	1
ENSG00000251587	LDHAP1	1.91046	1
ENSG00000250433	CLSTN2.AS1	1.91046	1
ENSG00000251383	AC025244.2	1.91046	1
ENSG00000228723	SRGAP3.AS2	1.91046	1
ENSG00000229752	RPL7P10	1.91046	1
ENSG00000223569	USP17L15	1.91046	1
ENSG00000283152	MIR3120	1.91046	1
ENSG00000251074	AC147055.3	1.91046	1
ENSG00000252840	SNORA44.1	1.91046	1
ENSG00000253170	AC108515.1	1.91046	1
ENSG00000230768	LINC01676	1.91046	1
ENSG00000235055	AL157407.1	1.91046	1
ENSG00000249051	AC112518.2	1.91046	1
ENSG00000249727	AC097494.1	1.91045	1
ENSG00000271723	MROH7.TTC4	1.91045	1
ENSG00000249055	TBCAP3	1.91045	1
ENSG00000204479	PRAMEF17	1.91045	1
ENSG00000072080	SPP2	1.91045	1
ENSG00000221265	MIR1255A	1.91045	1
ENSG00000263940	RN7SL275P	1.91045	1
ENSG00000248187	AC078850.1	1.91044	1
ENSG00000248529	AC026746.1	1.91044	1
ENSG00000266290	AC015813.3	1.91044	1
ENSG00000278865	AC012629.3	1.91044	1
ENSG00000251108	YBX1P5	1.91044	1
ENSG00000249099	AC025475.1	1.91044	1
ENSG00000228815	MARK2P13	1.91044	1
ENSG00000177803	AC112247.1	1.91044	1
ENSG00000231519	AC007285.2	1.91044	1
ENSG00000128594	LRRC4	1.91044	1
ENSG00000217746	AL096800.1	1.91044	1
ENSG00000219712	AL357054.1	1.91044	1
ENSG00000260771	AL138918.1	1.91044	1
ENSG00000237631	AL161454.1	1.91044	1
ENSG00000224537	MEP1AP4	1.91044	1
ENSG00000230815	AL807757.1	1.91043	1
ENSG00000277103	AL445670.1	1.91043	1
ENSG00000186788	SPATA31D3	1.91043	1
ENSG00000158578	ALAS2	1.91043	1
ENSG00000276308	AC078880.4	1.91043	1
ENSG00000228317	AL158070.1	1.91043	1
ENSG00000275589	HOTAIR_2	1.91043	1
ENSG00000257668	AC084033.2	1.91042	1
ENSG00000257823	AC092552.1	1.91042	1
ENSG00000281842	MIR1291	1.91042	1
ENSG00000264803	MIR378C	1.91042	1
ENSG00000271395	LINC02336	1.91042	1
ENSG00000167360	OR51Q1	1.91042	1
ENSG00000282390	AL392083.1	1.91042	1
ENSG00000183389	OR56A4	1.91042	1
ENSG00000255043	NAV2.AS5	1.91042	1
ENSG00000165471	MBL2	1.91042	1
ENSG00000236541	VN2R9P	1.91042	1
ENSG00000231122	FAM25E	1.91042	1
ENSG00000185933	CALHM1	1.91042	1
ENSG00000204241	AP000911.1	1.91042	1
ENSG00000283977	AC084337.2	1.91042	1
ENSG00000155714	PDZD9	1.91042	1
ENSG00000256041	AP001858.2	1.91042	1
ENSG00000223593	AL356806.1	1.91042	1
ENSG00000254613	OR6M2P	1.91042	1
ENSG00000225112	AL157392.1	1.91042	1
ENSG00000259299	AC061965.1	1.91041	1
ENSG00000254599	AP003715.1	1.91041	1
ENSG00000259160	AL049869.4	1.91041	1
ENSG00000140093	SERPINA10	1.91041	1
ENSG00000230872	MFSD13B	1.91041	1
ENSG00000207416	Y_RNA.754	1.91041	1
ENSG00000267471	AC005771.1	1.91041	1
ENSG00000233408	AP000534.1	1.91041	1
ENSG00000283633	AP000547.3	1.91041	1
ENSG00000284242	AC009452.1	1.91041	1
ENSG00000266666	MIR4325	1.91041	1
ENSG00000270317	AC004004.1	1.91041	1
ENSG00000214917	AC011825.1	1.91041	1
ENSG00000235081	AC245052.3	1.91041	1
ENSG00000275371	AC012645.4	1.91041	1
ENSG00000266990	AC004528.1	1.9104	1
ENSG00000226797	AC005828.1	1.9104	1
ENSG00000226263	ISM1.AS1	1.9104	1
ENSG00000260620	AC027688.2	1.9104	1
ENSG00000272134	AC103810.7	1.9104	1
ENSG00000260048	IGHV1OR16.3	1.9104	1
ENSG00000207147	SNORA51.12	1.9104	1
ENSG00000252212	RNU2.58P	1.9104	1
ENSG00000282478	AL109837.2	1.9104	1
ENSG00000271222	AC091152.3	1.9104	1
ENSG00000244283	RPL23AP73	1.9104	1
ENSG00000108255	CRYBA1	1.9104	1
ENSG00000265118	AC134669.2	1.9104	1
ENSG00000279693	AC099521.3	1.9104	1
ENSG00000260797	AC106734.1	1.9104	1
ENSG00000274836	SMCR2_2	1.9104	1
ENSG00000267070	AC026458.2	1.91038	1
ENSG00000142512	SIGLEC10	1.91034	1
ENSG00000236942	AC096533.1	1.91033	1
ENSG00000161652	IZUMO2	1.91029	1
ENSG00000171044	XKR6	1.91029	1
ENSG00000222421	Y_RNA.440	1.91028	1
ENSG00000269387	AL365205.3	1.9102	1
ENSG00000262791	AC130343.1	1.91018	1
ENSG00000187904	AC097382.1	1.91011	1
ENSG00000236512	AL390026.1	1.91011	1
ENSG00000241180	AL645608.5	1.90996	1
ENSG00000249140	PRDX2P3	1.9098	1
ENSG00000212335	Y_RNA.564	1.90979	1
ENSG00000183239	AL109615.1	1.90976	1
ENSG00000255512	AP005135.1	1.90976	1
ENSG00000278038	MIR6076	1.90975	1
ENSG00000279065	AL138688.1	1.9097	1
ENSG00000277705	AC007450.3	1.90953	1
ENSG00000253653	AC009185.1	1.90948	1
ENSG00000254768	AC104009.1	1.90948	1
ENSG00000108821	COL1A1	1.90945	0.281139
ENSG00000241582	RPL23AP8	1.90945	1
ENSG00000242295	AC087477.1	1.90943	1
ENSG00000229851	ARSD.AS1	1.90932	1
ENSG00000203489	HMGB1P39	1.90929	1
ENSG00000172554	SNTG2	1.90929	1
ENSG00000223911	AC009480.1	1.90929	1
ENSG00000225559	AC083867.1	1.90929	1
ENSG00000277579	AC244093.3	1.90929	1
ENSG00000269058	CALR3	1.90928	1
ENSG00000260115	AC012174.1	1.90928	1
ENSG00000213892	CEACAM16	1.90924	1
ENSG00000244268	AC117394.2	1.90915	1
ENSG00000250259	AC019103.1	1.90913	1
ENSG00000235033	AL590999.1	1.90903	1
ENSG00000234604	AL021068.2	1.90901	1
ENSG00000272703	AP005137.2	1.90893	1
ENSG00000242251	RN7SL20P	1.90872	1
ENSG00000230051	AL020994.3	1.90863	1
ENSG00000271398	AL353622.2	1.90862	1
ENSG00000223324	RN7SKP273	1.90856	1
ENSG00000169676	DRD5	1.90856	1
ENSG00000199130	MIR365A	1.90856	1
ENSG00000234722	LINC01287	1.90854	1
ENSG00000137252	HCRTR2	1.90841	1
ENSG00000226874	AC005154.2	1.90834	1
ENSG00000178222	RNF212	1.90822	1
ENSG00000260009	LINC02130	1.90818	1
ENSG00000259732	AC092757.2	1.908	1
ENSG00000183090	FREM3	1.90796	1
ENSG00000257743	MGAM2	1.90796	1
ENSG00000243116	AC092943.1	1.90795	1
ENSG00000259415	AC012291.1	1.90779	1
ENSG00000229348	HYI.AS1	1.90775	1
ENSG00000261291	AC007906.1	1.90773	1
ENSG00000214097	SMCO1	1.90771	1
ENSG00000221406	MIR320B2	1.90771	1
ENSG00000143340	FAM163A	1.9077	1
ENSG00000233792	PUDPP2	1.90768	1
ENSG00000249478	AC010307.3	1.90768	1
ENSG00000213538	KRT8P41	1.90768	1
ENSG00000253030	MIR2116	1.90749	1
ENSG00000252620	RNU6ATAC24P	1.90749	1
ENSG00000266852	MIR4482	1.90749	1
ENSG00000233056	ERVH48.1	1.90749	1
ENSG00000260596	DUX4	1.90742	1
ENSG00000254008	LINC00051	1.90742	1
ENSG00000242979	AC010285.1	1.90742	1
ENSG00000109101	FOXN1	1.90729	1
ENSG00000179639	FCER1A	1.90729	1
ENSG00000256091	MTRF1LP1	1.90698	1
ENSG00000243849	CFAP44.AS1	1.90688	1
ENSG00000257846	AL512310.6	1.90687	1
ENSG00000260386	LINC01225	1.90687	1
ENSG00000259448	LINC02352	1.90678	1
ENSG00000206710	RNU6.147P	1.90676	1
ENSG00000232298	AL138902.1	1.90662	1
ENSG00000273402	AC004908.3	1.90657	1
ENSG00000200428	Y_RNA.527	1.90656	1
ENSG00000242748	RPL23AP81	1.90651	1
ENSG00000240219	AL512306.2	1.90631	1
ENSG00000266261	AC005324.5	1.90599	1
ENSG00000255375	AL078612.2	1.90593	1
ENSG00000213153	AP001979.1	1.90591	1
ENSG00000230065	AC010974.1	1.90567	1
ENSG00000233299	HIGD1AP4	1.9056	1
ENSG00000226741	AL020994.2	1.9056	1
ENSG00000235119	AL138895.1	1.90551	1
ENSG00000227330	AF130417.1	1.90549	1
ENSG00000257735	AC090115.1	1.90549	1
ENSG00000213478	CFL1P2	1.90547	1
ENSG00000248399	AL645924.1	1.90545	1
ENSG00000260765	CES1P2	1.90545	1
ENSG00000283422	LINC02452	1.90545	1
ENSG00000271880	AGAP11	1.90545	1
ENSG00000269918	AF131215.6	1.90544	1
ENSG00000229331	GK.IT1	1.90544	1
ENSG00000233136	USP17L11	1.90544	1
ENSG00000139610	CELA1	1.90536	1
ENSG00000266963	AC005625.1	1.90529	1
ENSG00000196553	LINC00238	1.90528	1
ENSG00000278924	AC078883.4	1.90528	1
ENSG00000259234	ANKRD34C.AS1	1.90528	1
ENSG00000255487	AC087362.2	1.90528	1
ENSG00000268056	AC020913.1	1.90528	1
ENSG00000277501	AC243571.2	1.90524	1
ENSG00000272418	AC090607.4	1.90518	1
ENSG00000235586	AC011247.2	1.90518	1
ENSG00000253182	AC084026.1	1.90506	1
ENSG00000070985	TRPM5	1.90505	1
ENSG00000111245	MYL2	1.90503	1
ENSG00000233358	AL035401.1	1.90498	1
ENSG00000222451	RN7SKP143	1.90498	1
ENSG00000250325	IGBP1P4	1.90498	1
ENSG00000230508	RPL19P21	1.90491	1
ENSG00000179059	ZFP42	1.9049	1
ENSG00000226999	AC073325.2	1.9049	1
ENSG00000238269	PAGE2B	1.9049	1
ENSG00000215452	ZNF663P	1.9049	1
ENSG00000250567	AC010406.1	1.90485	1
ENSG00000280571	AC099329.3	1.90485	1
ENSG00000225233	AL592402.1	1.90485	1
ENSG00000162888	C1orf147	1.90485	1
ENSG00000276289	KCNE1B	1.90479	1
ENSG00000251075	HTT.AS	1.90469	1
ENSG00000251999	SNORA31.10	1.90469	1
ENSG00000234988	LINC01849	1.90469	1
ENSG00000231231	LINC01423	1.90459	1
ENSG00000270352	AC022387.2	1.90454	1
ENSG00000228653	HNRNPCP7	1.90454	1
ENSG00000225813	AC009299.1	1.90454	1
ENSG00000269720	CCDC194	1.90442	1
ENSG00000184321	OR51J1	1.90436	1
ENSG00000255478	AP000944.1	1.90436	1
ENSG00000260101	AC008074.3	1.90432	1
ENSG00000213713	PIGCP1	1.90427	1
ENSG00000255192	NANOGP8	1.90417	1
ENSG00000273387	AC005005.3	1.90416	1
ENSG00000229067	AL714022.1	1.9041	1
ENSG00000224638	AC106900.1	1.90407	1
ENSG00000226632	UBE2V1P1	1.90407	1
ENSG00000229190	AC069542.1	1.90401	1
ENSG00000258895	AC104390.1	1.904	1
ENSG00000247624	CPEB2.AS1	1.90398	1
ENSG00000259884	AC025259.3	1.90396	1
ENSG00000255028	AP003049.2	1.90395	1
ENSG00000215115	CXorf49	1.90392	1
ENSG00000263624	AC055811.1	1.90382	1
ENSG00000198901	PRC1	1.90374	1.33716e-06
ENSG00000273302	AC016747.3	1.90368	1
ENSG00000259342	AC025580.1	1.90366	1
ENSG00000233975	AL445490.2	1.90361	1
ENSG00000204764	RANBP17	1.90349	1
ENSG00000104921	FCER2	1.90323	1
ENSG00000248159	HSPA8P11	1.90318	1
ENSG00000230573	AL513303.2	1.90312	1
ENSG00000185958	FAM186A	1.90307	1
ENSG00000228041	AL031313.1	1.90305	1
ENSG00000203435	E2F3P2	1.90294	1
ENSG00000256093	AC122688.1	1.90293	1
ENSG00000231255	AC005009.1	1.90293	1
ENSG00000272915	AC018635.2	1.9029	1
[truncated: 56,175 more rows]
